# Supplementary material for: Generation, Annotation and Analysis of First Large-Scale Expressed Sequence Tags from Developing Fiber of Gossypium barbadense L
Source: PLoS One. 2011 Jul 28;6(7):e22758. doi: 10.1371/journal.pone.0022758 (PMC3145671; doi:10.1371/journal.pone.0022758)
Supplement: Table S6 — Species distribution of best blastx hits. The organism distribution of the unigenes best blastx hits for the 4862 unigenes. (XLS) [file pone.0022758.s010.xls]

## Sheet: TableS6_Hits_Species_Sta
Organism	Seq_count	Percentage
Ricinus communis	1240	25.47
Vitis vinifera	1106	22.72
Populus trichocarpa	1090	22.39
Gossypium hirsutum	305	6.27
Pseudomonas sp.	274	5.63
Arabidopsis thaliana	136	2.79
Medicago truncatula	51	1.05
Gossypium barbadense	41	0.84
Oryza sativa	38	0.78
Bordetella petrii DSM 12804	33	0.68
Sorghum bicolor	22	0.45
Gossypium arboreum	21	0.43
Glycine max	21	0.43
Zea mays	13	0.27
Populus trichocarpa x Populus deltoides	13	0.27
Nicotiana tabacum	13	0.27
Bordetella parapertussis 12822	13	0.27
Solanum tuberosum	12	0.25
Bordetella bronchiseptica RB50	12	0.25
Bordetella avium 197N	11	0.23
Pisum sativum	9	0.18
Malus x domestica	9	0.18
Hevea brasiliensis	9	0.18
Theobroma cacao	8	0.16
Picea sitchensis	8	0.16
Gossypium raimondii	8	0.16
Bordetella pertussis Tohama I	8	0.16
Carica papaya	7	0.14
Cupriavidus taiwanensis	6	0.12
Arachis hypogaea	6	0.12
Fagus sylvatica	5	0.1
Daucus carota	5	0.1
Variovorax paradoxus S110	4	0.08
Prunus persica	4	0.08
Phaseolus vulgaris	4	0.08
Nelumbo nucifera	4	0.08
Manihot esculenta	4	0.08
Jatropha curcas	4	0.08
Janthinobacterium sp. Marseille	4	0.08
Elaeis guineensis	4	0.08
Elaeagnus umbellata	4	0.08
Brassica napus	4	0.08
Xanthomonas campestris	3	0.06
Vitis aestivalis	3	0.06
Verminephrobacter eiseniae EF01-2	3	0.06
Ralstonia metallidurans CH34	3	0.06
Populus tremula x Populus tremuloides	3	0.06
Medicago sativa	3	0.06
Malva pusilla	3	0.06
Lycopersicon esculentum	3	0.06
Lotus japonicus	3	0.06
Litchi chinensis	3	0.06
Heveabrasiliensis	3	0.06
Euphorbia esula	3	0.06
Diaphorobacter sp. TPSY	3	0.06
Delftia acidovorans SPH-1	3	0.06
Cucumis melo	3	0.06
Citrus x paradisi	3	0.06
Cicer arietinum	3	0.06
Capsicum annuum	3	0.06
Burkholderia oklahomensis EO147	3	0.06
Brassica oleracea	3	0.06
Azotobacter vinelandii DJ	3	0.06
acyl-carrier-protein	3	0.06
Trifoliumpratense	2	0.04
Tamarix hispida	2	0.04
Serratia proteamaculans 568	2	0.04
Rattus norvegicus	2	0.04
Ralstonia eutropha JMP134	2	0.04
Prunus dulcis	2	0.04
Poncirus trifoliata	2	0.04
Panax ginseng	2	0.04
Paeonia suffruticosa	2	0.04
Ochrobactrum anthropi ATCC 49188	2	0.04
Nicotiana glutinosa	2	0.04
Nicotiana benthamiana	2	0.04
Moniliophthora perniciosa FA553	2	0.04
Methylobacterium nodulans ORS 2060	2	0.04
Mesembryanthemum crystallinum	2	0.04
Ipomoea trifida	2	0.04
Ipomoea batatas	2	0.04
Eucalyptus grandis	2	0.04
Erythrobacter sp. SD-21	2	0.04
Culex quinquefasciatus	2	0.04
Corchorus olitorius	2	0.04
Citrus unshiu	2	0.04
Citrus sinensis	2	0.04
Capsella bursa-pastoris	2	0.04
Burkholderia xenovorans LB400	2	0.04
Burkholderia ubonensis Bu	2	0.04
Burkholderia sp. 383	2	0.04
Burkholderia phytofirmans PsJN	2	0.04
Burkholderia graminis C4D1M	2	0.04
Burkholderia cenocepacia J2315	2	0.04
Betula pendula	2	0.04
Ziziphus jujuba	1	0.02
Yersinia aldovae ATCC 35236	1	0.02
Vitis thunbergii	1	0.02
Vitis pseudoreticulata	1	0.02
Vitis labrusca	1	0.02
Viscum articulatum	1	0.02
Viola baoshanensis	1	0.02
Vigna unguiculata	1	0.02
Vigna radiata	1	0.02
Vicia faba	1	0.02
Vernicia montana	1	0.02
Vernicia fordii	1	0.02
uncultured bacterium BLR1	1	0.02
uncultured bacterium	1	0.02
Tropaeolum majus	1	0.02
Trifolium pratense	1	0.02
Tribolium castaneum	1	0.02
Tilia platyphyllos	1	0.02
Tilia miqueliana	1	0.02
Thlaspi arvense	1	0.02
Sulfurospirillumdeleyianum DSM 6946	1	0.02
Stenotrophomonas maltophilia R551-3	1	0.02
Stenotrophomonas maltophilia K279a	1	0.02
Sonneratia alba	1	0.02
Solenostemon scutellarioides	1	0.02
Solanum lycopersicum	1	0.02
Solanum demissum	1	0.02
Solanum brevidens	1	0.02
Sinorhizobium meliloti 1021	1	0.02
Shigella dysenteriae Sd197	1	0.02
Shigella boydii Sb227	1	0.02
Shewanella woodyi ATCC 51908	1	0.02
Sesbania rostrata	1	0.02
Serratiaproteamaculans 568	1	0.02
Serratia marcescens	1	0.02
Securigera parviflora	1	0.02
Scoparia dulcis	1	0.02
Salix gilgiana	1	0.02
Rhodospirillum rubrum ATCC 11170	1	0.02
Rhodopseudomonaspalustris BisB5	1	0.02
Rhodococcusimtechensis	1	0.02
Rhodobacter sphaeroides KD131	1	0.02
Rhizobium leguminosarum bv.trifolii WSM1325	1	0.02
Rauvolfia serpentina	1	0.02
Raphanus sativus	1	0.02
Ralstoniasolanacearum MolK2	1	0.02
Ralstoniaeutropha JMP134	1	0.02
Ralstonia solanacearumGMI1000	1	0.02
Ralstonia solanacearum GMI1000	1	0.02
Quercus suber	1	0.02
Prunus mume	1	0.02
Prunus dulcis x Prunus persica	1	0.02
Populus tremuloides	1	0.02
Populus tremulax Populus tremuloides	1	0.02
Populus tremula	1	0.02
Populus nigra	1	0.02
Populus deltoides	1	0.02
Pinus sylvestris	1	0.02
Physcomitrella patens subsp. patens	1	0.02
Phenylobacterium zucineumHLK1	1	0.02
Petunia x hybrida	1	0.02
Pelargonium x hortorum	1	0.02
Pavonia spinifex	1	0.02
Parvibaculum lavamentivorans DS-1	1	0.02
Panax quinquefolius	1	0.02
Ostreococcus tauri	1	0.02
Ornithorhynchusanatinus	1	0.02
Nocardiopsis dassonvillei subsp. dassonvilleiDSM 43111	1	0.02
Nicotiana sylvestris	1	0.02
Nicotiana paniculata	1	0.02
Nicotiana langsdorffii xNicotiana sanderae	1	0.02
Nandina domestica	1	0.02
Mycobacterium sp. JLS	1	0.02
Musa acuminata	1	0.02
Mus musculus	1	0.02
Monodelphisdomestica	1	0.02
Monodelphis domestica	1	0.02
Microscilla marina ATCC 23134	1	0.02
Micromonas pusilla CCMP1545	1	0.02
Methylobacterium sp.4-46	1	0.02
Methylobacillus flagellatus KT	1	0.02
Mariprofundus ferrooxydans PV-1	1	0.02
Lotus corniculatus var. japonicus	1	0.02
Leucaena leucocephala	1	0.02
Leptothrix cholodniiSP-6	1	0.02
Lavatera thuringiaca	1	0.02
Lachancea thermotolerans	1	0.02
Juglans regia	1	0.02
Jacaranda mimosifolia	1	0.02
Hydra magnipapillata	1	0.02
Hyacinthus orientalis	1	0.02
Homo sapiens	1	0.02
Helianthus annuus	1	0.02
Gossypium trilobum	1	0.02
Gossypium herbaceum	1	0.02
Gossypioides kirkii	1	0.02
Glycyrrhiza uralensis	1	0.02
Geodermatophilus obscurus DSM 43160	1	0.02
Garcinia mangostana	1	0.02
Fritillaria agrestis	1	0.02
Fragaria x ananassa	1	0.02
Eucalyptus globulus	1	0.02
Escherichia colistr. K-12 substr. MG1655	1	0.02
Escherichia coli BL21	1	0.02
Escherichia coli	1	0.02
Escherichia albertii TW07627	1	0.02
Enterocytozoon bieneusiH348	1	0.02
Enterobacter sp. 638	1	0.02
Dyadobacter fermentans DSM18053	1	0.02
Dimocarpus longan	1	0.02
Dickeya dadantii Ech703	1	0.02
Dianthus caryophyllus	1	0.02
Dechloromonas aromatica RCB	1	0.02
Davidia involucrata	1	0.02
Cucurbita cv. Kurokawa Amakuri	1	0.02
Cucumis sativus	1	0.02
Corylus avellana	1	0.02
Cleome spinosa	1	0.02
Citrus cv. Shiranuhi	1	0.02
Chlamys farreri	1	0.02
Catenulispora acidiphila DSM44928	1	0.02
Candidatus Koribacterversatilis Ellin345	1	0.02
Caenorhabditis briggsae AF16	1	0.02
Burkholderiaphytofirmans PsJN	1	0.02
Burkholderiaambifaria MC40-6	1	0.02
Burkholderia sp. H160	1	0.02
Burkholderia multivorans CGD2M	1	0.02
Burkholderia cenocepacia AU 1054	1	0.02
Burkholderia ambifaria MC40-6	1	0.02
Burkholderia ambifaria AMMD	1	0.02
Bruguiera gymnorrhiza	1	0.02
Brevibacillus brevis NBRC 100599	1	0.02
Brassica juncea var. tumida	1	0.02
Brassica juncea	1	0.02
Bordetella parapertussis	1	0.02
Betula platyphylla	1	0.02
Betula luminifera	1	0.02
Beta vulgaris subsp. vulgaris	1	0.02
Bacillus cereus Rock1-15	1	0.02
Azorhizobium caulinodans ORS 571	1	0.02
Azoarcus sp. BH72	1	0.02
Aurantimonas sp. SI85-9A1	1	0.02
Anabaena variabilis ATCC 29413	1	0.02
Agrobacterium radiobacter K84	1	0.02
Acorus americanus	1	0.02
Acidovorax avenae subsp.citrulli AAC00-1	1	0.02
Achromobacter sp. SY8	1	0.02
