# Supplementary material for: Generation, Annotation and Analysis of First Large-Scale Expressed Sequence Tags from Developing Fiber of Gossypium barbadense L
Source: PLoS One. 2011 Jul 28;6(7):e22758. doi: 10.1371/journal.pone.0022758 (PMC3145671; doi:10.1371/journal.pone.0022758)
Supplement: Table S12 — Detailed result of InterProScan. The function motif/domain for ESTs and unigenes were obtained through InterProScan use of BLAT2GO bioinformatics tool. (XLS) [file pone.0022758.s016.xls]

## Sheet: TableS12
InterPro No.	Description	UniGenes count
IPR016040	NAD(P)-binding	39	55	NAD(P) related
IPR001509	NAD-dependent epimerase/dehydratase	10
IPR006168	NAD-dependent glycerol-3-phosphate dehydrogenase	2
IPR006109	NAD-dependent glycerol-3-phosphate dehydrogenase, C-terminal	2
IPR010226	NADH-quinone oxidoreductase, chain I	2
IPR013032	EGF-like region, conserved site	37	39	EGF
IPR013111	EGF, extracellular	1
IPR000742	EGF-like, type 3	1
IPR001806	Ras GTPase	34	76	Ras
IPR013753	Ras	23
IPR003579	Ras small GTPase, Rab type	15
IPR003578	Ras small GTPase, Rho type	4
IPR001007	von Willebrand factor, type C	34	35	von Willebrand factor
IPR002035	von Willebrand factor, type A	1
IPR005225	Small GTP-binding protein	32	42	GTP-binding
IPR000795	Protein synthesis factor, GTP-binding	5
IPR006687	GTP-binding protein SAR1	3
IPR005289	GTP-binding	1
IPR002917	GTP-binding protein, HSR1-related	1
IPR012335	Thioredoxin fold	29	86	Thioredoxin
IPR012336	Thioredoxin-like fold	27
IPR013766	Thioredoxin domain	11
IPR006662	Thioredoxin-related	9
IPR015467	Thioredoxin family	7
IPR005746	Thioredoxin	2
IPR004123	mRNA splicing factor, thioredoxin-like U5 snRNP	1
IPR008972	Cupredoxin	12	27	other redoxin
IPR002109	Glutaredoxin	4
IPR011767	Glutaredoxin active site	3
IPR014025	Glutaredoxin subgroup	3
IPR011899	Glutaredoxin, eukaryotic and viruses	3
IPR004480	Glutaredoxin-related protein	1
IPR013740	Redoxin	1
IPR006058	2Fe-2S ferredoxin, iron-sulphur binding site	31	63	Ferredoxin
IPR001450	4Fe-4S ferredoxin, iron-sulphur binding	19
IPR009051	Alpha-helical ferredoxin	4
IPR012675	Beta-grasp fold, ferredoxin-type	3
IPR001041	Ferredoxin	2
IPR004209	Ferredoxin thioredoxin reductase, beta subunit	1
IPR016127	Ferredoxin thioredoxin reductase, beta subunit-like	1
IPR009737	Sucraseferredoxin-like	1
IPR009014	Transketolase, C-terminal/Pyruvate-ferredoxin oxidoreductase, domain II	1
IPR000719	Protein kinase, core	31	107	Protein kinase
IPR011009	Protein kinase-like	29
IPR017442	Serine/threonine protein kinase-related	24
IPR008271	Serine/threonine protein kinase, active site	9
IPR006186	Serine/threonine-specific protein phosphatase and bis(5-nucleosyl)-tetraphosphatase	9
IPR017441	Protein kinase ATP binding, conserved site	3
IPR008266	Tyrosine protein kinase, active site	1
IPR015784	Tyrosine-protein kinase, ATN1-like	1
IPR009072	Histone-fold	26	84	Histone
IPR007125	Histone core	22
IPR000164	Histone H3	9
IPR002119	Histone H2A	5
IPR000558	Histone H2B	5
IPR003216	Linker histone, N-terminal	4
IPR001951	Histone H4	3
IPR005819	Histone H5	3
IPR003958	Transcription factor CBF/NF-Y/archaeal histone	3
IPR003084	Histone deacetylase	2
IPR000286	Histone deacetylase superfamily	2
IPR000217	Tubulin	26	98	Tubulin
IPR003008	Tubulin/FtsZ, GTPase	19
IPR008280	Tubulin/FtsZ, C-terminal	17
IPR013838	Beta tubulin, autoregulation binding site	14
IPR002452	Alpha tubulin	12
IPR002453	Beta tubulin	10
IPR000608	Ubiquitin-conjugating enzyme, E2	25	88	Ubiquitin
IPR016135	Ubiquitin-conjugating enzyme/RWD-like	25
IPR000626	Ubiquitin	22
IPR000449	Ubiquitin-associated/translation elongation factor EF1B, N-terminal	5
IPR015940	Ubiquitin-associated/translation elongation factor EF1B, N-terminal, eukaryote	3
IPR016897	E3 ubiquitin ligase, SCF complex, Skp subunit	2
IPR001394	Peptidase C19, ubiquitin carboxyl-terminal hydrolase 2	2
IPR017000	Membrane-anchored ubiquitin-fold protein, HCG-1	1
IPR003892	Ubiquitin system component Cue	1
IPR015581	Ubiquitin-conjugating enzyme	1
IPR015582	Ubiquitin-conjugating enzyme E2 H10	1
IPR000020	Anaphylatoxin/fibulin	24	24	Anaphylatoxin/fibulin
IPR012677	Nucleotide-binding, alpha-beta plait	24	61	Nucleotide-binding or Nucleic acid-binding
IPR012340	Nucleic acid-binding, OB-fold	19
IPR016027	Nucleic acid-binding, OB-fold-like	18
IPR000504	RNA recognition motif, RNP-1	21	21	RNA recognition motif
IPR013083	Zinc finger, RING/FYVE/PHD-type	18	83	Zinc finger
IPR001841	Zinc finger, RING-type	18
IPR007087	Zinc finger, C2H2-type	8
IPR001878	Zinc finger, CCHC-type	7
IPR002653	Zinc finger, A20-type	5
IPR000058	Zinc finger, AN1-type	5
IPR015880	Zinc finger, C2H2-like	4
IPR003851	Zinc finger, Dof-type	3
IPR011011	Zinc finger, FYVE/PHD-type	3
IPR000571	Zinc finger, CCCH-type	2
IPR001965	Zinc finger, PHD-type	2
IPR013084	Zinc finger, CCHC retroviral-type	1
IPR017455	Zinc finger, FYVE-related	1
IPR000306	Zinc finger, FYVE-type	1
IPR006510	Zinc finger, Lateral Root Primordium type 1	1
IPR001781	Zinc finger, LIM-type	1
IPR005735	Zinc finger, LSD1-type	1
IPR004217	Zinc finger, Tim10/DDP-type	1
IPR000433	Zinc finger, ZZ-type	1
IPR003612	Plant lipid transfer protein/seed storage/trypsin-alpha amylase inhibitor	17	51	Plant lipid transfer protein
IPR016140	Bifunctional inhibitor/plant lipid transfer protein/seed storage	16
IPR013770	Plant lipid transfer protein and hydrophobic protein, helical	10
IPR000528	Plant lipid transfer protein/Par allergen	7
IPR014830	Glycolipid transfer protein, GLTP	1
IPR002048	Calcium-binding EF-hand	15	29	EF-Hand
IPR011992	EF-Hand type	14
IPR006689	ARF/SAR superfamily	14	14	ARF/SAR superfamily
IPR016196	MFS general substrate transporter	14	58	transporter
IPR005828	General substrate transporter	6
IPR001757	ATPase, P-type, K/Mg/Cd/Cu/Zn/Na/Ca/Na/H-transporter	5
IPR003439	ABC transporter-like	4
IPR013057	Amino acid transporter, transmembrane	4
IPR005814	Aminotransferase class-III	4
IPR003663	Sugar transporter	4
IPR013525	ABC-2 type transporter	2
IPR011547	Sulphate transporter	2
IPR013657	UAA transporter	2
IPR002293	Amino acid/polyamine transporter I	1
IPR005546	Autotransporter beta-domain	1
IPR003020	Bicarbonate transporter, eukaryotic	1
IPR015606	Cationic amino acid transporter	1
IPR007274	Ctr copper transporter	1
IPR003474	Gluconate transporter	1
IPR003855	K+ potassium transporter	1
IPR004813	Oligopeptide transporter OPT superfamily	1
IPR005341	Protein Transporter, Pam16	1
IPR015909	Protein Transporter, Pam16/TIM14	1
IPR002645	Sulphate transporter/antisigma-factor antagonist STAS	1
IPR001680	WD40 repeat	14	32	WD40 repeat
IPR011046	WD40 repeat-like	10
IPR015943	WD40/YVTN repeat-like	8
IPR002078	RNA polymerase sigma factor 54, interaction	13	13	RNA polymerase sigma factor 54, interaction
IPR013785	Aldolase-type TIM barrel	12	12	Aldolase-type TIM barrel
IPR000425	Major intrinsic protein	12	12	Major intrinsic protein
IPR016039	Thiolase-like	12	24	Thiolase
IPR016038	Thiolase-like, subgroup	12
IPR001128	Cytochrome P450	11	48	Cytochrome
IPR002401	Cytochrome P450, E-class, group I	7
IPR001199	Cytochrome b5	5
IPR003213	Cytochrome c oxidase, subunit VIb	3
IPR009056	Cytochrome c, monohaem	3
IPR006593	Cytochrome b561 / ferric reductase transmembrane	2
IPR003197	Cytochrome bd ubiquinol oxidase, 14 kDa subunit	2
IPR008432	Cytochrome c oxidase subunit Vc	2
IPR003088	Cytochrome c, class I	2
IPR002585	Cytochrome bd ubiquinol oxidase, subunit I	1
IPR002429	Cytochrome c oxidase subunit II C-terminal	1
IPR000883	Cytochrome c oxidase, subunit I	1
IPR001349	Cytochrome c oxidase, subunit VIa	1
IPR003177	Cytochrome c oxidase, subunit VIIa	1
IPR002327	Cytochrome c, class IA/ IB	1
IPR002326	Cytochrome c1	1
IPR000701	Succinate dehydrogenase, cytochrome b subunit	1
IPR014314	Succinate dehydrogenase, cytochrome b556 subunit	1
IPR003422	Ubiquinol-cytochrome C reductase hinge	1
IPR006317	Ubiquinol-cytochrome c reductase, iron-sulphur subunit	1
IPR010987	Glutathione S-transferase, C-terminal-like	11	32	Glutathione
IPR004046	Glutathione S-transferase, C-terminal	10
IPR004045	Glutathione S-transferase, N-terminal	8
IPR000889	Glutathione peroxidase	1
IPR005442	Glutathione S-transferase, omega-class	1
IPR006913	Glutathione-dependent formaldehyde-activating, GFA	1
IPR015424	Pyridoxal phosphate-dependent transferase, major region	10
IPR001296	Glycosyl transferase, group 1	5
IPR003480	Transferase	5
IPR007114	Major facilitator superfamily	11	16	Major facilitator superfamily
IPR011701	Major facilitator superfamily MFS-1	5
IPR011990	Tetratricopeptide-like helical	11	21	Tetratricopeptide
IPR013026	Tetratricopeptide region	7
IPR001440	Tetratricopeptide TPR-1	2
IPR013105	Tetratricopeptide TPR2	1
IPR004000	Actin/actin-like	8	20	Actin
IPR002108	Actin-binding, cofilin/tropomyosin type	6
IPR004001	Actin, conserved site	3
IPR015425	Actin-binding FH2	2
IPR008999	Actin-crosslinking proteins	1
IPR011991	Winged helix repressor DNA-binding	11	11	Winged helix repressor DNA-binding
IPR001353	20S proteasome, A and B subunits	10	31	proteasome
IPR016050	Proteasome, beta-type subunit, conserved site	7
IPR000717	Proteasome component region PCI	4
IPR000426	Proteasome alpha-subunit, conserved site	3
IPR006746	26S proteasome non-ATPase regulatory subunit Rpn12	2
IPR005937	26S proteasome subunit P45	2
IPR000243	Peptidase T1A, proteasome beta-subunit	2
IPR008012	Proteasome maturation factor UMP1	1
IPR000782	Beta-Ig-H3/fasciclin	10	10	Beta-Ig-H3/fasciclin
IPR011012	Longin-like	10	16	Longin
IPR010908	Longin	6
IPR000308	14-3-3 protein	9
IPR006688	ADP-ribosylation factor	9
IPR002085	Alcohol dehydrogenase superfamily, zinc-containing	9
IPR012269	Aquaporin	9
IPR016024	Armadillo-type fold	9
IPR017853	Glycoside hydrolase, catalytic core	9
IPR011032	GroES-like	9
IPR001993	Mitochondrial substrate carrier	9
IPR002198	Short-chain dehydrogenase/reductase SDR	9
IPR008991	Translation protein SH3-like	9
IPR001245	Tyrosine protein kinase	9
IPR013149	Alcohol dehydrogenase, zinc-binding	8
IPR001395	Aldo/keto reductase	8
IPR002347	Glucose/ribitol dehydrogenase	8
IPR013781	Glycoside hydrolase, subgroup, catalytic core	8
IPR015609	Molecular chaperone, heat shock protein, Hsp40, DnaJ	8
IPR012334	Pectin lyase fold	8
IPR011050	Pectin lyase fold/virulence factor	8
IPR003245	Plastocyanin-like	8
IPR007493	Protein of unknown function DUF538	8
IPR001388	Synaptobrevin	8
IPR003959	AAA ATPase, core	7
IPR013154	Alcohol dehydrogenase GroES-like	7
IPR006081	Alpha defensin	7
IPR000073	Alpha/beta hydrolase fold-1	7
IPR002423	Chaperonin Cpn60/TCP-1	7
IPR008985	Concanavalin A-like lectin/glucanase	7
IPR006207	Cystine knot, C-terminal	7
IPR000886	Endoplasmic reticulum, targeting sequence	7
IPR013601	FAE1/Type III polyketide synthase-like protein	7
IPR008950	GroEL-like chaperone, ATPase	7
IPR010255	Haem peroxidase	7
IPR002016	Haem peroxidase, plant/fungal/bacterial	7
IPR001623	Heat shock protein DnaJ, N-terminal	7
IPR008978	HSP20-like chaperone	7
IPR005824	KOW	7
IPR009007	Peptidase aspartic, catalytic	7
IPR006702	Protein of unknown function DUF588	7
IPR015706	RNA-directed DNA polymerase (reverse transcriptase), related	7
IPR002379	ATPase, F0/V0 complex, subunit C	6
IPR000245	ATPase, V0 complex, proteolipid subunit C,	6
IPR011555	ATPase, V0 complex, proteolipid subunit C, eukaryotic	6
IPR001092	Basic helix-loop-helix dimerisation region bHLH	6
IPR012328	Chalcone and stilbene synthases, C-terminal	6
IPR013320	Concanavalin A-like lectin/glucanase, subgroup	6
IPR000173	Glyceraldehyde 3-phosphate dehydrogenase	6
IPR005834	Haloacid dehalogenase-like hydrolase	6
IPR001163	Like-Sm ribonucleoprotein, core	6
IPR006649	Like-Sm ribonucleoprotein, eukaryotic and archaea-type, core	6
IPR010920	Like-Sm ribonucleoprotein-related, core	6
IPR001461	Peptidase A1	6
IPR013128	Peptidase C1A, papain	6
IPR000668	Peptidase C1A, papain C-terminal	6
IPR000169	Peptidase, cysteine peptidase active site	6
IPR003388	Reticulon	6
IPR014710	RmlC-like jelly roll fold	6
IPR001005	SANT, DNA-binding	6
IPR005123	2OG-Fe(II) oxygenase	5
IPR000582	Acyl-CoA-binding protein, ACBP	5
IPR015590	Aldehyde dehydrogenase	5
IPR016161	Aldehyde/histidinol dehydrogenase	5
IPR001464	Annexin	5
IPR015472	Annexin like protein	5
IPR011989	Armadillo-like helical	5
IPR011525	Aux/IAA-ARF-dimerisation	5
IPR005150	Cellulose synthase	5
IPR008011	Complex 1 LYR protein	5
IPR011051	Cupin, RmlC-type	5
IPR015891	Cyclophilin-like	5
IPR001650	DNA/RNA helicase, C-terminal	5
IPR008406	Dormancyauxin associated	5
IPR002963	Expansin	5
IPR013027	FAD-dependent pyridine nucleotide-disulphide oxidoreductase	5
IPR014352	FERM/acyl-CoA-binding protein, 3-helical bundle	5
IPR000490	Glycoside hydrolase, family 17	5
IPR010847	Harpin-induced 1	5
IPR001305	Heat shock protein DnaJ, cysteine-rich region	5
IPR009057	Homeodomain-like	5
IPR008162	Inorganic pyrophosphatase	5
IPR001611	Leucine-rich repeat	5
IPR004843	Metallophosphoesterase	5
IPR002130	Peptidyl-prolyl cis-trans isomerase, cyclophilin-type	5
IPR002207	Plant ascorbate peroxidase	5
IPR007117	Pollen allergen/expansin, C-terminal	5
IPR004895	Prenylated rab acceptor PRA1	5
IPR009606	Protein of unknown function DUF1218	5
IPR015655	Protein phosphatase 2C	5
IPR001813	Ribosomal protein 60S	5
IPR014721	Ribosomal protein S5 domain 2-type fold	5
IPR011332	Ribosomal protein, zinc-binding	5
IPR015465	RNA recognition motif, glycine rich protein	5
IPR005829	Sugar transporter, conserved site	5
IPR004161	Translation elongation factor EFTu/EF1A, domain 2	5
IPR003593	AAA+ ATPase, core	4
IPR003231	Acyl carrier protein (ACP)	4
IPR009081	Acyl carrier protein-like	4
IPR003089	Alpha/beta hydrolase	4
IPR002110	Ankyrin	4
IPR009118	Annexin, type plant	4
IPR003311	AUX/IAA protein	4
IPR003676	Auxin responsive SAUR protein	4
IPR000008	C2 calcium-dependent membrane targeting	4
IPR002173	Carbohydrate/puine kinase, PfkB, conserved site	4
IPR011611	Carbohydrate/purine kinase	4
IPR010625	CHCH	4
IPR006459	Conserved hypothetical protein CHP01569, trans-membrane plant	4
IPR005142	eRF1 domain 3	4
IPR004263	Exostosin-like	4
IPR007118	Expansin/Lol pI	4
IPR002109	Glutaredoxin	4
IPR000480	Glutelin	4
IPR000757	Glycoside hydrolase, family 16	4
IPR002495	Glycosyl transferase, family 8	4
IPR002068	Heat shock protein Hsp20	4
IPR011598	Helix-loop-helix DNA-binding	4
IPR005818	Histone H1/H5	4
IPR012287	Homeodomain-related	4
IPR000867	Insulin-like growth factor-binding protein, IGFBP	4
IPR015812	Integrin beta subunit	4
IPR004087	K Homology	4
IPR013210	Leucine-rich repeat, N-terminal	4
IPR001087	Lipase, GDSL	4
IPR002715	Nascent polypeptide-associated complex NAC	4
IPR004240	Nonaspanin (TM9SF)	4
IPR015797	NUDIX	4
IPR000086	NUDIX hydrolase, core	4
IPR002022	Pectate lyase/Amb allergen	4
IPR002933	Peptidase M20	4
IPR004403	Peptide chain release factor eRF/aRF subunit 1	4
IPR006162	Phosphopantetheine attachment site	4
IPR006163	Phosphopantetheine-binding	4
IPR000347	Plant metallothionein, family 15	4
IPR005326	Plectin/S10, N-terminal	4
IPR005455	Profilin, plant	4
IPR002097	Profilin/allergen	4
IPR004253	Protein of unknown function DUF231, plant	4
IPR001932	Protein phosphatase 2C-related	4
IPR016130	Protein-tyrosine phosphatase, active site	4
IPR001327	Pyridine nucleotide-disulphide oxidoreductase, NAD-binding region	4
IPR015421	Pyridoxal phosphate-dependent transferase, major region, subdomain 1	4
IPR005132	Rare lipoprotein A	4
IPR002143	Ribosomal protein L1	4
IPR000911	Ribosomal protein L11	4
IPR000196	Ribosomal protein L19/L19e	4
IPR015974	Ribosomal protein L19/L19e, domain 3	4
IPR012678	Ribosomal protein L23/L15e, core	4
IPR004038	Ribosomal protein L7Ae/L30e/S12e/Gadd45	4
IPR001266	Ribosomal protein S19e	4
IPR000754	Ribosomal protein S9	4
IPR002942	RNA-binding S4	4
IPR014729	Rossmann-like alpha/beta/alpha sandwich fold	4
IPR005024	Snf7	4
IPR001938	Thaumatin, pathogenesis-related	4
IPR002155	Thiolase	4
IPR002487	Transcription factor, K-box	4
IPR002100	Transcription factor, MADS-box	4
IPR009000	Translation elongation and initiation factors/Ribosomal, beta-barrel	4
IPR006015	Universal stress protein (Usp)	4
IPR006016	UspA	4
IPR010713	Xyloglucan endo-transglycosylase, C-terminal	4
IPR008927	6-phosphogluconate dehydrogenase, C-terminal-like	3
IPR003960	AAA ATPase, conserved site	3
IPR004001	Actin, conserved site	3
IPR000850	Adenylate kinase	3
IPR016163	Aldehyde dehydrogenase, C-terminal	3
IPR000194	ATPase, F1/V1/A1 complex, alpha/beta subunit, nucleotide-binding	3
IPR009009	Barwin-related endoglucanase	3
IPR004827	Basic-leucine zipper (bZIP) transcription factor	3
IPR000916	Bet v I allergen	3
IPR008973	C2 calcium/lipid-binding region, CaLB	3
IPR016087	Chalcone isomerase-like	3
IPR017447	CS	3
IPR006045	Cupin 1	3
IPR004367	Cyclin, C-terminal	3
IPR011028	Cyclin-like	3
IPR001810	Cyclin-like F-box	3
IPR000644	Cystathionine beta-synthase, core	3
IPR013328	Dehydrogenase, multihelical	3
IPR011545	DNA/RNA helicase, DEAD/DEAH box type, N-terminal	3
IPR008598	Drought induced 19	3
IPR007112	Expansin 45, endoglucanase-like	3
IPR016156	FAD/NAD-linked reductase, dimerisation	3
IPR009078	Ferritin/ribonucleotide reductase-like	3
IPR008254	Flavodoxin/nitric oxide synthase	3
IPR010089	Flavoprotein WrbA	3
IPR000741	Fructose-bisphosphate aldolase, class-I	3
IPR008979	Galactose-binding like	3
IPR001929	Germin	3
IPR003854	Gibberellin regulated protein	3
IPR011767	Glutaredoxin active site	3
IPR014025	Glutaredoxin subgroup	3
IPR011899	Glutaredoxin, eukaryotic and viruses	3
IPR000726	Glycoside hydrolase, family 19, catalytic	3
IPR001944	Glycoside hydrolase, family 35	3
IPR004360	Glyoxalase/bleomycin resistance protein/dioxygenase	3
IPR000695	H+ transporting ATPase, proton pump	3
IPR009643	Heat shock factor binding 1	3
IPR003095	Heat shock protein DnaJ	3
IPR001404	Heat shock protein Hsp90	3
IPR006121	Heavy metal transport/detoxification protein	3
IPR014021	Helicase, superfamily 1 and 2, ATP-binding	3
IPR001387	Helix-turn-helix type 3	3
IPR009019	K Homology, prokaryotic type	3
IPR004044	K Homology, type 2	3
IPR010982	Lambda repressor-like, DNA-binding	3
IPR002067	Mitochondrial carrier protein	3
IPR003397	Mitochondrial import inner membrane translocase, subunit Tim17/22	3
IPR011706	Multicopper oxidase, type 2	3
IPR014778	Myb, DNA-binding	3
IPR004041	NAF	3
IPR002075	Nuclear transport factor 2	3
IPR001471	Pathogenesis-related transcriptional factor and ERF, DNA-binding	3
IPR000070	Pectinesterase, catalytic	3
IPR002885	Pentatricopeptide repeat	3
IPR001969	Peptidase aspartic, active site	3
IPR015500	Peptidase S8, subtilisin-related	3
IPR011993	Pleckstrin homology-type	3
IPR014734	Pollen allergen, N-terminal	3
IPR012337	Polynucleotidyl transferase, Ribonuclease H fold	3
IPR006620	Prolyl 4-hydroxylase, alpha subunit	3
IPR006461	Protein of unknown function Cys-rich	3
IPR014045	Protein phosphatase 2C, N-terminal	3
IPR013201	Proteinase inhibitor I29, cathepsin propeptide	3
IPR000387	Protein-tyrosine phosphatase	3
IPR000340	Protein-tyrosine phosphatase, dual specificity	3
IPR001313	Pumilio RNA-binding region	3
IPR001100	Pyridine nucleotide-disulphide oxidoreductase, class I	3
IPR001926	Pyridoxal phosphate-dependent enzyme, beta subunit	3
IPR015422	Pyridoxal phosphate-dependent transferase, major region, subdomain 2	3
IPR014189	Quinone oxidoreductase putative, PIG3	3
IPR015595	Rab11-related	3
IPR015599	Rab5-related	3
IPR000156	Ran Binding Protein 1	3
IPR008801	Rapid ALkalinization Factor	3
IPR001197	Ribosomal protein L10e	3
IPR016180	Ribosomal protein L10e/L16	3
IPR005822	Ribosomal protein L13	3
IPR005755	Ribosomal protein L13, eukaryotic/archaeal	3
IPR000218	Ribosomal protein L14b/L23e	3
IPR000439	Ribosomal protein L15e	3
IPR002670	Ribosomal protein L18ae	3
IPR000039	Ribosomal protein L18e	3
IPR001147	Ribosomal protein L21e	3
IPR000988	Ribosomal protein L24e	3
IPR001854	Ribosomal protein L29	3
IPR000597	Ribosomal protein L3	3
IPR000517	Ribosomal protein L30, core	3
IPR016082	Ribosomal protein L30, C-terminal	3
IPR001848	Ribosomal protein S10	3
IPR001971	Ribosomal protein S11	3
IPR006032	Ribosomal protein S12/S23	3
IPR000589	Ribosomal protein S15	3
IPR000266	Ribosomal protein S17	3
IPR000592	Ribosomal protein S27e	3
IPR001351	Ribosomal protein S3, C-terminal	3
IPR005703	Ribosomal protein S3, eukaryotic/archaeal	3
IPR001593	Ribosomal protein S3Ae	3
IPR000554	Ribosomal protein S7e	3
IPR001047	Ribosomal protein S8e	3
IPR014014	RNA helicase, DEAD-box type, Q motif	3
IPR008802	Rubber elongation factor	3
IPR009068	S15/NS1, RNA-binding	3
IPR008139	Saposin B	3
IPR007856	Saposin-like type B, 1	3
IPR011053	Single hybrid motif	3
IPR008928	Six-hairpin glycosidase-like	3
IPR000368	Sucrose synthase	3
IPR001424	Superoxide dismutase, copper/zinc binding	3
IPR000727	Target SNARE coiled-coil region	3
IPR000531	TonB-dependent receptor, beta-barrel	3
IPR003340	Transcriptional factor B3	3
IPR004539	Translation elongation factor EF1A, eukaryotic and archaeal	3
IPR009001	Translation elongation factor EF1A/initiation factor IF2gamma, C-terminal	3
IPR004160	Translation elongation factor EFTu/EF1A, C-terminal	3
IPR011004	Trimeric LpxA-like	3
IPR009060	UBA-like	3
IPR014027	UDP-glucose/GDP-mannose dehydrogenase, C-terminal	3
IPR014028	UDP-glucose/GDP-mannose dehydrogenase, dimerisation and substrate-binding	3
IPR002618	UTP--glucose-1-phosphate uridylyltransferase	3
IPR007705	Vesicle transport v-SNARE	3
IPR006031	XYPPX repeat	3
IPR003016	2-oxo acid dehydrogenase, lipoyl-binding site	2
IPR005519	Acid phosphatase (Class B)	2
IPR015425	Actin-binding FH2	2
IPR002864	Acyl-ACP thioesterase	2
IPR016181	Acyl-CoA N-acyltransferase	2
IPR002113	Adenine nucleotide translocator 1	2
IPR001805	Adenosine kinase	2
IPR006259	Adenylate kinase, subfamily	2
IPR007862	Adenylate kinase, zinc-finger lid region	2
IPR011769	Adenylate/cytidine kinase, N-terminal	2
IPR000759	Adrenodoxin reductase	2
IPR012394	Aldehyde dehydrogenase NAD(P)-dependent	2
IPR016160	Aldehyde dehydrogenase, conserved site	2
IPR016162	Aldehyde dehydrogenase, N-terminal	2
IPR008274	Aldehyde oxidase and xanthine dehydrogenase, molybdopterin binding	2
IPR008183	Aldose 1-epimerase	2
IPR002937	Amine oxidase	2
IPR001412	Aminoacyl-tRNA synthetase, class I, conserved site	2
IPR003103	Apoptosis regulator Bcl-2 protein, BAG	2
IPR009818	Ataxin-2, C-terminal	2
IPR006808	ATPase, F0 complex, subunit G, mitochondrial	2
IPR001469	ATPase, F1 complex, delta/epsilon subunit	2
IPR000131	ATPase, F1 complex, gamma subunit	2
IPR000793	ATPase, F1/V1/A1 complex, alpha/beta subunit, C-terminal	2
IPR013816	ATP-grasp fold, subdomain 2	2
IPR001107	Band 7 protein	2
IPR000794	Beta-ketoacyl synthase	2
IPR014031	Beta-ketoacyl synthase, C-terminal	2
IPR000089	Biotin/lipoyl attachment	2
IPR011333	BTB/POZ fold	2
IPR007736	Caleosin related	2
IPR009169	Calreticulin	2
IPR001580	Calreticulin/calnexin	2
IPR000022	Carboxyl transferase	2
IPR001078	Catalytic domain of components of various dehydrogenase complexes	2
IPR000301	CD9/CD37/CD63 antigen	2
IPR003466	Chalcone isomerase	2
IPR016088	Chalcone isomerase, 3-layer sandwich	2
IPR002939	Chaperone DnaJ, C-terminal	2
IPR011006	CheY-like	2
IPR001807	Chloride channel, voltage gated	2
IPR011710	Coatomer, beta subunit, C-terminal	2
IPR007052	CS domain	2
IPR000789	Cyclin-dependent kinase, regulatory subunit	2
IPR013763	Cyclin-related	2
IPR001216	Cysteine synthase/cystathionine beta-synthase P-phosphate-binding site	2
IPR000467	D111/G-patch	2
IPR014001	DEAD-like helicase, N-terminal	2
IPR003038	Defender against death DAD protein	2
IPR001130	Deoxyribonuclease, TatD-related	2
IPR000922	D-galactoside/L-rhamnose binding SUEL lectin	2
IPR006258	Dihydrolipoamide dehydrogenase	2
IPR006140	D-isomer specific 2-hydroxyacid dehydrogenase, NAD-binding	2
IPR016177	DNA-binding, integrase-type	2
IPR011261	DNA-directed RNA polymerase, dimerisation	2
IPR009025	DNA-directed RNA polymerase, RBP11-like	2
IPR005050	Early nodulin 93 ENOD93 protein	2
IPR001396	Echinodermata metallothionein, family 4	2
IPR000348	emp24/gp25L/p24	2
IPR000941	Enolase	2
IPR000133	ER lumen protein retaining receptor	2
IPR005141	eRF1 domain 2	2
IPR001253	Eukaryotic initiation factor 1A (eIF-1A)	2
IPR001884	Eukaryotic initiation factor 5A hypusine (eIF-5A)	2
IPR005804	Fatty acid desaturase, type 1	2
IPR010257	Fatty acid desaturase, type 1, N-terminal	2
IPR005067	Fatty acid desaturase, type 2	2
IPR012285	Fumarate reductase, C-terminal	2
IPR002529	Fumarylacetoacetase, C-terminal-like	2
IPR011234	Fumarylacetoacetase, C-terminal-related	2
IPR015453	G2/mitotic-specific cyclin A	2
IPR003018	GAF	2
IPR004911	Gamma interferon inducible lysosomal thiol reductase GILT	2
IPR004152	GAT	2
IPR010107	Glutamate decarboxylase	2
IPR000583	Glutamine amidotransferase, class-II	2
IPR006424	Glyceraldehyde-3-phosphate dehydrogenase, type I	2
IPR001085	Glycine hydroxymethyltransferase	2
IPR005199	Glycoside hydrolase family 79, N-terminal	2
IPR016283	Glycoside hydrolase, family 19	2
IPR002772	Glycoside hydrolase, family 3, C-terminal	2
IPR001701	Glycoside hydrolase, family 9	2
IPR011013	Glycoside hydrolase-type carbohydrate-binding	2
IPR014718	Glycoside hydrolase-type carbohydrate-binding, subgroup	2
IPR013780	Glycosyl hydrolase, family 13, all-beta	2
IPR002659	Glycosyl transferase, family 31	2
IPR011711	GntR, C-terminal	2
IPR009038	GOLD	2
IPR000276	GPCR, rhodopsin-like	2
IPR006636	Heat shock chaperonin-binding	2
IPR000047	Helix-turn-helix motif, lambda-like repressor	2
IPR009071	High mobility group box, HMG	2
IPR000910	High mobility group box, HMG1/HMG2	2
IPR001356	Homeobox	2
IPR001827	Homeobox protein, antennapedia type	2
IPR010997	HRDC-like	2
IPR008637	HR-like lesion-inducer	2
IPR008971	HSP40/DnaJ peptide-binding	2
IPR014756	Immunoglobulin E-set	2
IPR004131	Inorganic H+ pyrophosphatase	2
IPR000048	IQ calmodulin-binding region	2
IPR001804	Isocitrate/isopropylmalate dehydrogenase	2
IPR004088	K Homology, type 1	2
IPR015955	Lactate dehydrogenase/glycoside hydrolase, family 4, C-terminal	2
IPR001236	Lactate/malate dehydrogenase	2
IPR012482	Lg106-like	2
IPR004241	Light chain 3 (LC3)	2
IPR001557	L-lactate/malate dehydrogenase	2
IPR001252	Malate dehydrogenase, active site	2
IPR013216	Methyltransferase type 11	2
IPR003428	Mitochondrial glycoprotein	2
IPR000555	Mov34/MPN/PAD-1	2
IPR003639	Mov34-1	2
IPR011323	Mss4/translationally controlled tumour-associated TCTP	2
IPR011057	Mss4-like	2
IPR013729	Multiprotein bridging factor 1, N-terminal	2
IPR015495	Myb transcription factor	2
IPR008700	Nitrate-induced NOI	2
IPR000744	NSF attachment protein	2
IPR004365	Nucleic acid binding, OB-fold, tRNA/helicase-type	2
IPR002164	Nucleosome assembly protein (NAP)	2
IPR003323	Ovarian tumour, otubain	2
IPR006626	Parallel beta-helix repeat	2
IPR006501	Pectinesterase inhibitor	2
IPR001096	Peptidase C13, legumain	2
IPR001563	Peptidase S10, serine carboxypeptidase	2
IPR001907	Peptidase S14, ClpP	2
IPR000223	Peptidase S26A, signal peptidase I	2
IPR002610	Peptidase S54, rhomboid	2
IPR000246	Peptidase T2, asparaginase 2	2
IPR002482	Peptidoglycan-binding LysM	2
IPR001179	Peptidyl-prolyl cis-trans isomerase, FKBP-type	2
IPR000297	Peptidyl-prolyl cis-trans isomerase, PpiC-type	2
IPR002319	Phenylalanyl-tRNA synthetase, class IIc	2
IPR000403	Phosphatidylinositol 3- and 4-kinase, catalytic	2
IPR011074	Phosphatidylinositol transfer protein-like, N-terminal	2
IPR002123	Phospholipid/glycerol acyltransferase	2
IPR006918	Phytochelatin synthetase-like conserved region	2
IPR000823	Plant peroxidase	2
IPR006041	Pollen Ole e 1 allergen and extensin	2
IPR005399	Potassium channel, voltage-dependent, beta subunit, KCNAB-related	2
IPR009053	Prefoldin	2
IPR002777	Prefoldin beta-like	2
IPR010471	Protein of unknown function DUF1068	2
IPR009769	Protein of unknown function DUF1336	2
IPR015023	Protein of unknown function DUF1909	2
IPR005178	Protein of unknown function DUF300	2
IPR006458	Protein of unknown function DUF623, plant	2
IPR007877	Protein of unknown function DUF707	2
IPR008509	Protein of unknown function DUF791	2
IPR008559	Protein of unknown function DUF841, eukaryotic	2
IPR006214	Protein of unknown function UPF0005	2
IPR001727	Protein of unknown function UPF0016	2
IPR005336	Protein of unknown function UPF0041	2
IPR000010	Proteinase inhibitor I25, cystatin	2
IPR003243	Proteinase inhibitor I25A and I25B, type 2 and phytocystatins	2
IPR010259	Proteinase inhibitor I9, subtilisin propeptide	2
IPR006567	PUG	2
IPR007325	Putative cyclase	2
IPR002129	Pyridoxal phosphate-dependent decarboxylase	2
IPR000806	Rab GDI protein	2
IPR002005	Rab GTPase activator	2
IPR000195	RabGAP/TBC	2
IPR002041	Ran GTPase	2
IPR005516	Remorin, C-terminal region	2
IPR002139	Ribokinase	2
IPR000999	Ribonuclease III	2
IPR012348	Ribonucleotide reductase-related	2
IPR016094	Ribosomal protein L1, 2-layer alpha/beta-sandwich	2
IPR001380	Ribosomal protein L13e	2
IPR002784	Ribosomal protein L14	2
IPR005484	Ribosomal protein L18/L5	2
IPR015972	Ribosomal protein L19/L19e, domain 1	2
IPR002171	Ribosomal protein L2	2
IPR014726	Ribosomal protein L2, domain 3	2
IPR001063	Ribosomal protein L22/L17	2
IPR005721	Ribosomal protein L22/L17, eukaryotic/archaeal	2
IPR014723	Ribosomal protein L24, SH3-like	2
IPR005825	Ribosomal protein L24/L26, conserved site	2
IPR011035	Ribosomal protein L25/Gln-tRNA synthetase, anti-codon-binding	2
IPR005756	Ribosomal protein L26, eukaryotic/archaeal	2
IPR001141	Ribosomal protein L27e	2
IPR012988	Ribosomal protein L30, N-terminal	2
IPR000231	Ribosomal protein L30e	2
IPR000054	Ribosomal protein L31e	2
IPR008195	Ribosomal protein L34e	2
IPR001780	Ribosomal protein L35Ae	2
IPR001975	Ribosomal protein L40e	2
IPR000702	Ribosomal protein L6	2
IPR002359	Ribosomal protein L6, conserved site-2	2
IPR005998	Ribosomal protein L7, eukaryotic	2
IPR005729	Ribosomal protein S10, eukaryotic/archaeal	2
IPR000530	Ribosomal protein S12e	2
IPR012606	Ribosomal protein S13/S15, N-terminal	2
IPR001209	Ribosomal protein S14	2
IPR001210	Ribosomal protein S17e	2
IPR002222	Ribosomal protein S19/S15	2
IPR001865	Ribosomal protein S2	2
IPR001931	Ribosomal protein S21e	2
IPR005680	Ribosomal protein S23, eukaryotic/archaeal	2
IPR001976	Ribosomal protein S24e	2
IPR004977	Ribosomal protein S25	2
IPR000892	Ribosomal protein S26e	2
IPR002906	Ribosomal protein S27a	2
IPR001912	Ribosomal protein S4	2
IPR005710	Ribosomal protein S4/S9, eukaryotic/archaeal	2
IPR000876	Ribosomal protein S4e	2
IPR013845	Ribosomal protein S4e, central	2
IPR013843	Ribosomal protein S4e, N-terminal	2
IPR013844	Ribosomal protein S4e, N-terminal and RNA-binding	2
IPR014401	Ribosomal protein S6, eukaryotic	2
IPR001377	Ribosomal protein S6e	2
IPR000630	Ribosomal protein S8	2
IPR010580	Ribosome associated membrane RAMP4	2
IPR005805	Rieske iron-sulphur protein, C-terminal	2
IPR000477	RNA-directed DNA polymerase (reverse transcriptase)	2
IPR006196	S1, IF1 type	2
IPR005062	SAC3/GANP/Nin1/mts3/eIF-3 p25	2
IPR000043	S-adenosyl-L-homocysteine hydrolase	2
IPR015878	S-adenosyl-L-homocysteine hydrolase, NAD binding	2
IPR002133	S-adenosylmethionine synthetase	2
IPR008140	Saposin B subdomain	2
IPR011001	Saposin-like	2
IPR008138	Saposin-like type B, 2	2
IPR001619	Sec1-like protein	2
IPR002208	SecY protein	2
IPR007699	SGS	2
IPR007653	Signal peptidase 22 kDa subunit	2
IPR001789	Signal transduction response regulator, receiver region	2
IPR011042	Six-bladed beta-propeller, TolB-like	2
IPR012341	Six-hairpin glycosidase	2
IPR001232	SKP1 component	2
IPR016072	SKP1 component, dimerisation	2
IPR016073	SKP1 component, POZ	2
IPR013534	Starch synthase catalytic region	2
IPR005803	Stearoyl-ACP desaturase, conserved site	2
IPR010993	Sterile alpha motif homology	2
IPR001660	Sterile alpha motif SAM	2
IPR004141	Strictosidine synthase	2
IPR011592	Surfeit locus 4-related	2
IPR004345	TB2/DP1 and HVA22 related protein	2
IPR012715	T-complex protein 1, alpha subunit	2
IPR006683	Thioesterase superfamily	2
IPR010916	TonB box, conserved site	2
IPR006634	TRAM, LAG1 and CLN8 homology	2
IPR001585	Transaldolase	2
IPR003957	Transcription factor, CBFA/NFYB, DNA topoisomerase	2
IPR003956	Transcription factor, NFYB/HAP3, conserved site	2
IPR014717	Translation elongation factor EF1B/ribosomal protein S6	2
IPR014038	Translation elongation factor EF1B, beta and delta chains, guanine nucleotide exchange	2
IPR001326	Translation elongation factor EF1B, beta/delta chains, conserved site	2
IPR015157	Translation machinery associated TMA7	2
IPR014722	Translation protein SH3-like, subgroup	2
IPR001983	Translationally controlled tumour-associated TCTP	2
IPR008856	Translocon-associated beta	2
IPR000652	Triosephosphate isomerase	2
IPR014002	Tudor-like, plant	2
IPR014026	UDP-glucose/GDP-mannose dehydrogenase, dimerisation	2
IPR012392	Very-long-chain 3-ketoacyl-CoA synthase	2
IPR009798	Wound-induced protein, Wun1	2
IPR012643	Wound-inducible basic	2
IPR001202	WW/Rsp5/WWP	2
IPR012946	X8	2
IPR016455	Xyloglucan endotransglucosylase/hydrolase	2
IPR006977	Yip1 domain	2
IPR006456	ZF-HD homeobox protein Cys/His-rich dimerisation region	2
IPR006044	11-S plant seed storage protein	1
IPR010041	2,3-diketo-5-methylthio-1-phosphopentane phosphatase	1
IPR004136	2-nitropropane dioxygenase, NPD	1
IPR002562	3'-5' exonuclease	1
IPR004528	3-deoxy-D-manno-octulosonate cytidylyltransferase	1
IPR015815	3-hydroxyacid dehydrogenase/reductase	1
IPR013747	3-Oxoacyl-[acyl-carrier-protein (ACP)] synthase III C-terminal	1
IPR015874	4-disulphide core	1
IPR005900	6-phosphogluconolactonase	1
IPR003338	AAA ATPase VAT, N-terminal	1
IPR003675	Abortive infection protein	1
IPR001249	Acetyl-CoA biotin carboxyl carrier	1
IPR011763	Acetyl-coenzyme A carboxyltransferase, C-terminal	1
IPR004313	Acireductone dioxygenase, ARD	1
IPR001030	Aconitase/3-isopropylmalate dehydratase large subunit, alpha/beta/alpha	1
IPR015931	Aconitase/3-isopropylmalate dehydratase large subunit, alpha/beta/alpha, subdomains 1 and 3	1
IPR015937	Aconitase-like core	1
IPR008999	Actin-crosslinking proteins	1
IPR009075	Acyl-CoA dehydrogenase/oxidase C-terminal	1
IPR012258	Acyl-CoA oxidase	1
IPR002655	Acyl-CoA oxidase, C-terminal	1
IPR013764	Acyl-CoA oxidase/dehydrogenase, type1/2, C-terminal	1
IPR003329	Acylneuraminate cytidylyltransferase	1
IPR004026	Ada DNA repair, metal-binding	1
IPR016635	Adaptor protein complex, sigma subunit	1
IPR005764	Adenine phosphoribosyl transferase	1
IPR001365	Adenosine/AMP deaminase	1
IPR006650	Adenosine/AMP deaminase active site	1
IPR008395	Agenet	1
IPR002775	Alba, DNA/RNA-binding protein	1
IPR002328	Alcohol dehydrogenase, zinc-containing, conserved site	1
IPR000674	Aldehyde oxidase and xanthine dehydrogenase, a/b hammerhead	1
IPR008397	Alginate lyase	1
IPR008901	Alkaline phytoceramidase	1
IPR009410	Allene oxide cyclase	1
IPR006040	Allergen Ole e 1, conserved site	1
IPR013094	Alpha/beta hydrolase fold-3	1
IPR004901	Alpha-1,4-glucan-protein synthase, UDP-forming	1
IPR006048	Alpha-amylase, C-terminal all beta	1
IPR012850	Alpha-amylase, C-terminal beta-sheet	1
IPR005846	Alpha-D-phosphohexomutase, alpha/beta/alpha domain III	1
IPR016055	Alpha-D-phosphohexomutase, alpha/beta/alpha I, II and III	1
IPR005843	Alpha-D-phosphohexomutase, C-terminal	1
IPR010720	Alpha-L-arabinofuranosidase, C-terminal	1
IPR000120	Amidase signature enzyme	1
IPR002912	Amino acid-binding ACT	1
IPR006195	Aminoacyl-tRNA synthetase, class II	1
IPR004839	Aminotransferase, class I and II	1
IPR001544	Aminotransferase, class IV	1
IPR002733	AMMECR1	1
IPR000873	AMP-dependent synthetase and ligase	1
IPR004939	Anaphase-promoting complex, subunit 10	1
IPR016901	Anaphase-promoting complex, subunit 10, subgroup	1
IPR011417	ANTH	1
IPR000104	Antifreeze protein, type I	1
IPR008383	Apoptosis inhibitory 5	1
IPR001164	Arf GTPase activating protein	1
IPR001920	Asp/Glu racemase	1
IPR009010	Aspartate decarboxylase-like fold	1
IPR008689	ATPase, F0 complex, subunit D, mitochondrial	1
IPR005722	ATPase, F1 complex, beta subunit	1
IPR006721	ATPase, F1 complex, epsilon subunit, mitochondrial	1
IPR000711	ATPase, F1 complex, OSCP/delta subunit	1
IPR004100	ATPase, F1/V1/A1 complex, alpha/beta subunit, N-terminal	1
IPR005772	ATPase, V1 complex, subunit F, eukaryotic	1
IPR004908	ATPase, V1 complex, subunit H	1
IPR011987	ATPase, V1 complex, subunit H, C-terminal	1
IPR002699	ATPase, V1/A1 complex, subunit D	1
IPR002842	ATPase, V1/A1 complex, subunit E	1
IPR008218	ATPase, V1/A1 complex, subunit F	1
IPR003594	ATP-binding region, ATPase-like	1
IPR005811	ATP-citrate lyase/succinyl-CoA ligase	1
IPR011761	ATP-grasp fold	1
IPR013650	ATP-grasp fold, succinyl-CoA synthetase-type	1
IPR004776	Auxin efflux carrier	1
IPR010525	Auxin response factor	1
IPR008390	AWPM-19-like	1
IPR000524	Bacterial regulatory protein GntR, HTH	1
IPR001808	Bacterial regulatory protein, Crp	1
IPR003362	Bacterial sugar transferase	1
IPR000184	Bacterial surface antigen (D15)	1
IPR001451	Bacterial transferase hexapeptide repeat	1
IPR011700	Basic leucine zipper	1
IPR012295	Beta2-adaptin/TATA-box binding, C-terminal	1
IPR008264	Beta-glucanase	1
IPR000515	Binding-protein-dependent transport systems inner membrane component	1
IPR005482	Biotin carboxylase, C-terminal	1
IPR001882	Biotin-binding site	1
IPR000923	Blue (type 1) copper domain	1
IPR002634	BolA-like protein	1
IPR001357	BRCT	1
IPR005607	BSD	1
IPR004873	BURP	1
IPR011616	bZIP transcription factor, bZIP-1	1
IPR001765	Carbonic anhydrase	1
IPR001148	Carbonic anhydrase, eukaryotic	1
IPR015892	Carbonic anhydrase, prokaryotic-like, conserved site	1
IPR003779	Carboxymuconolactone decarboxylase	1
IPR012419	Cas1p-like	1
IPR002226	Catalase	1
IPR011614	Catalase, N-terminal	1
IPR002524	Cation efflux protein	1
IPR001289	CCAAT-binding transcription factor, subunit B	1
IPR001251	Cellular retinaldehyde-binding/triple function, C-terminal	1
IPR008273	Cellular retinaldehyde-binding/triple function, N-terminal	1
IPR006840	ChaC-like protein	1
IPR001099	Chalcone and stilbene synthases, N-terminal	1
IPR001476	Chaperonin Cpn10	1
IPR001844	Chaperonin Cpn60	1
IPR002194	Chaperonin TCP-1, conserved site	1
IPR002573	Choline/ethanolamine kinase	1
IPR008929	Chondroitin AC/alginate lyase	1
IPR013256	Chromatin SPT2	1
IPR000953	Chromo domain	1
IPR014712	Clathrin adaptor, phosphoinositide-binding, GAT-like	1
IPR000804	Clathrin adaptor, sigma subunit/coatomer, zeta subunit	1
IPR000996	Clathrin light chain	1
IPR016025	Clathrin, heavy chain, linker and propeller	1
IPR001473	Clathrin, heavy chain, propeller, N-terminal	1
IPR008429	Cleft lip and palate transmembrane 1	1
IPR004487	ClpX, ATPase regulatory subunit	1
IPR006822	Coatomer, epsilon subunit	1
IPR004640	Co-chaperone Hsc20	1
IPR000150	Cof protein	1
IPR008892	Cold acclimation WCOR413	1
IPR005269	Conserved hypothetical protein CHP00730	1
IPR010734	Copine	1
IPR001260	Coproporphyrinogen III oxidase	1
IPR001753	Crotonase, core	1
IPR004468	CTP synthase	1
IPR006973	Cwf15/Cwc15 cell cycle control protein	1
IPR000595	Cyclic nucleotide-binding	1
IPR006670	Cyclin	1
IPR015451	Cyclin D	1
IPR013922	Cyclin-related 2	1
IPR000277	Cys/Met metabolism, pyridoxal phosphate-dependent enzyme	1
IPR005859	Cysteine synthase A	1
IPR005856	Cysteine synthase K/M	1
IPR002480	DAHP synthetase, class II	1
IPR004007	Dak phosphatase	1
IPR007722	Dcp2, box A	1
IPR000167	Dehydrin	1
IPR001017	Dehydrogenase, E1 component	1
IPR013989	Development and cell death	1
IPR002986	Diaminopimelate decarboxylase	1
IPR006390	Dihydropteroate synthase	1
IPR000489	Dihydropteroate synthase, DHPS	1
IPR011005	Dihydropteroate synthase-like	1
IPR011008	Dimeric alpha-beta barrel	1
IPR014011	Disease resistance, plant	1
IPR006139	D-isomer specific 2-hydroxyacid dehydrogenase, catalytic region	1
IPR005788	Disulphide isomerase	1
IPR004323	Divalent ion tolerance protein, CutA1	1
IPR006287	DJ-1	1
IPR011257	DNA glycosylase	1
IPR006691	DNA gyrase/topoisomerase IV, subunit A, C-terminal beta-pinwheel	1
IPR004589	DNA helicase, ATP-dependent, RecQ type	1
IPR008921	DNA polymerase III clamp loader subunit, C-terminal	1
IPR013498	DNA topoisomerase, type IA, zn finger	1
IPR003511	DNA-binding HORMA	1
IPR003657	DNA-binding WRKY	1
IPR008193	DNA-directed RNA polymerase Rpb11, 13-16 kDa subunit, conserved site	1
IPR005013	Dolichyl-diphosphooligosaccharide-protein glycosyltransferase 48kDa subunit	1
IPR014980	Dopa 4,5-dioxygenase	1
IPR001159	Double-stranded RNA binding	1
IPR014720	Double-stranded RNA-binding-like	1
IPR011637	DoxX	1
IPR007834	DSS1/SEM1	1
IPR003130	Dynamin GTPase effector	1
IPR001372	Dynein light chain, type 1 and 2	1
IPR004167	E3 binding	1
IPR014010	Egg jelly receptor, REJ-like	1
IPR003307	eIF4-gamma/eIF5/eIF2-epsilon	1
IPR005539	ELK	1
IPR011679	Endoplasmic reticulum, protein ERp29, C-terminal	1
IPR006175	Endoribonuclease L-PSP	1
IPR013813	Endoribonuclease L-PSP/chorismate mutase-like	1
IPR006816	Engulfment and cell motility, ELM	1
IPR000639	Epoxide hydrolase-like	1
IPR005140	eRF1 domain 1	1
IPR001171	ERG4/ERG24 ergosterol biosynthesis protein	1
IPR013979	Eukaryotic translation initiation factor 2A, central region	1
IPR007783	Eukaryotic translation initiation factor 3, subunit 7	1
IPR001040	Eukaryotic translation initiation factor 4E (eIF-4E)	1
IPR005874	Eukaryotic translation initiation factor SUI1	1
IPR004140	Exo70 exocyst complex subunit	1
IPR010326	Exocyst complex component Sec6	1
IPR013520	Exonuclease, RNase T and DNA polymerase III	1
IPR015847	Exoribonuclease, phosphorolytic domain 2	1
IPR004183	Extradiol ring-cleavage dioxygenase, class III enzyme, subunit B	1
IPR006076	FAD dependent oxidoreductase	1
IPR006094	FAD linked oxidase, N-terminal	1
IPR016166	FAD-binding, type 2	1
IPR016168	FAD-linked oxidase, FAD-binding, subdomain 2	1
IPR012171	Fatty acid/sphingolipid desaturase	1
IPR013596	FBD	1
IPR006566	FBD-like	1
IPR008331	Ferritin and Dps	1
IPR014034	Ferritin, conserved site	1
IPR001519	Ferritin, N-terminal	1
IPR009040	Ferritin-like	1
IPR012347	Ferritin-related	1
IPR000960	Flavin-containing monooxygenase FMO	1
IPR012349	FMN-binding split barrel	1
IPR009002	FMN-binding split barrel, related	1
IPR000262	FMN-dependent alpha-hydroxy acid dehydrogenase	1
IPR007513	Four F5 protein	1
IPR011043	Galactose oxidase/kelch, beta-propeller	1
IPR000101	Gamma-glutamyltranspeptidase	1
IPR009395	GCN5-like 1	1
IPR000182	GCN5-related N-acetyltransferase	1
IPR007123	Gelsolin region	1
IPR004993	GH3 auxin-responsive promoter	1
IPR001282	Glucose-6-phosphate dehydrogenase	1
IPR000991	Glutamine amidotransferase class-I, C-terminal	1
IPR008147	Glutamine synthetase, beta-Grasp	1
IPR008146	Glutamine synthetase, catalytic region	1
IPR014746	Glutamine synthetase/guanido kinase, catalytic region	1
IPR004514	Glutaminyl-tRNA synthetase, class Ic	1
IPR000924	Glutamyl/glutaminyl-tRNA synthetase, class Ic	1
IPR004480	Glutaredoxin-related protein	1
IPR000889	Glutathione peroxidase	1
IPR005442	Glutathione S-transferase, omega-class	1
IPR006913	Glutathione-dependent formaldehyde-activating, GFA	1
IPR011596	Glyceraldehyde 3-phosphate dehydrogenase-like	1
IPR004129	Glycerophosphoryl diester phosphodiesterase	1
IPR002930	Glycine cleavage H-protein	1
IPR017453	Glycine cleavage H-protein, subgroup	1
IPR008263	Glycoside hydrolase, family 16, active site	1
IPR001764	Glycoside hydrolase, family 3, N-terminal	1
IPR000322	Glycoside hydrolase, family 31	1
IPR001362	Glycoside hydrolase, family 32	1
IPR001382	Glycoside hydrolase, family 47	1
IPR013189	Glycosyl hydrolase family 32, C-terminal	1
IPR006047	Glycosyl hydrolase, family 13, catalytic region	1
IPR013148	Glycosyl hydrolases family 32, N-terminal	1
IPR003406	Glycosyl transferase, family 14	1
IPR007235	Glycosyl transferase, family 28, C-terminal	1
IPR017459	Glycosyl transferase, family 3, N-terminal	1
IPR005027	Glycosyl transferase, family 43	1
IPR001264	Glycosyl transferase, family 51	1
IPR004361	Glyoxalase I	1
IPR011588	Glyoxalase/extradiol ring-cleavage dioxygenase	1
IPR000118	Granulin	1
IPR005202	GRAS transcription factor	1
IPR009346	GRIM-19	1
IPR000926	GTP cyclohydrolase II	1
IPR006073	GTP1/OBG	1
IPR008144	Guanylate kinase	1
IPR006402	HAD-superfamily hydrolase, subfamily IA, variant 3	1
IPR011943	HAD-superfamily hydrolase, subfamily IIID	1
IPR000357	HEAT	1
IPR009073	Heat shock cognate protein B, C-terminal oligomerisation	1
IPR000232	Heat shock factor (HSF)-type, DNA-binding	1
IPR013126	Heat shock protein 70	1
IPR001023	Heat shock protein Hsp70	1
IPR000569	HECT	1
IPR012318	Helix-turn-helix motif, Crp-type	1
IPR016092	HesB/YadR/YfhF	1
IPR000361	HesB/YadR/YfhF-like	1
IPR000116	High mobility group proteins HMG-I and HMG-Y	1
IPR001310	Histidine triad (HIT) protein	1
IPR011151	Histidine triad motif	1
IPR011146	Histidine triad-like motif	1
IPR000637	HMG-I and HMG-Y, DNA-binding	1
IPR015936	Homoaconitase/3-isopropylmalate dehydratase, small/large subunit	1
IPR002202	Hydroxymethylglutaryl-CoA reductase, class I/II, catalytic	1
IPR007667	Hypoxia induced protein conserved region	1
IPR003006	Immunoglobulin/major histocompatibility complex, conserved site	1
IPR013783	Immunoglobulin-like fold	1
IPR011559	Initiation factor 2B alpha/beta/delta	1
IPR000649	Initiation factor 2B related	1
IPR001910	Inosine/uridine-preferring nucleoside hydrolase	1
IPR000760	Inositol monophosphatase	1
IPR000146	Inositol phosphatase/fructose-1,6-bisphosphatase	1
IPR015787	Interleukin-1 receptor-associated kinase 4, C-terminal	1
IPR004394	Iojap-related protein	1
IPR004436	Isocitrate dehydrogenase NADP-dependent, monomeric type	1
IPR002667	Isopentenyl-diphosphate delta-isomerase	1
IPR011876	Isopentenyl-diphosphate delta-isomerase, type 1	1
IPR013089	Kelch related	1
IPR006652	Kelch repeat type 1	1
IPR015915	Kelch-type beta propeller	1
IPR005540	KNOX1	1
IPR005541	KNOX2	1
IPR008948	L-Aspartase-like	1
IPR004926	Late embryogenesis abundant protein 3	1
IPR003106	Leucine zipper, homeobox-associated	1
IPR003591	Leucine-rich repeat, typical subtype	1
IPR008262	Lipase, active site	1
IPR002921	Lipase, class 3	1
IPR008976	Lipase/lipooxygenase, PLAT/LH2	1
IPR002345	Lipocalin	1
IPR000907	Lipoxygenase	1
IPR013819	Lipoxygenase, C-terminal	1
IPR001024	Lipoxygenase, LH2	1
IPR006594	LisH dimerisation motif	1
IPR013720	LisH dimerisation motif, subgroup	1
IPR005119	LysR, substrate-binding	1
IPR001398	Macrophage migration inhibitory factor	1
IPR003697	Maf-like protein	1
IPR004023	Mago nashi protein	1
IPR008267	Malate dehydrogenase	1
IPR010945	Malate dehydrogenase, NAD or NADP	1
IPR011274	Malate dehydrogenase, NAD-dependent, cytosolic	1
IPR010097	Malate dehydrogenase, NAD-dependent, eukaryotes and gamma proteobacteria	1
IPR001189	Manganese and iron superoxide dismutase	1
IPR008343	MAP kinase phosphatase	1
IPR003172	MD-2-related lipid-recognition	1
IPR006685	Mechanosensitive ion channel MscS	1
IPR001862	Membrane attack complex component/perforin/complement C9	1
IPR004299	Membrane bound O-acyl transferase, MBOAT	1
IPR000815	Mercuric reductase	1
IPR003226	Metal-dependent protein hydrolase	1
IPR011249	Metalloenzyme, LuxS/M16 peptidase-like, metal-binding	1
IPR002569	Methionine sulphoxide reductase A	1
IPR002629	Methionine synthase, vitamin-B12 independent	1
IPR003608	MIR	1
IPR016093	MIR motif	1
IPR003690	Mitochodrial transcription termination factor-related	1
IPR002030	Mitochondrial brown fat uncoupling protein	1
IPR012621	Mitochondrial import translocase, subunit Tom7	1
IPR007741	Mitochondrial ribosome	1
IPR004326	Mlo-related protein	1
IPR013878	Mo25-like	1
IPR016155	Molybdopterin synthase/thiamin biosynthesis sulphur carrier, beta-grasp	1
IPR011812	Monofunctional biosynthetic peptidoglycan transglycosylase	1
IPR007248	Mpv17/PMP22	1
IPR013260	mRNA splicing factor SYF2	1
IPR004316	MtN3 and saliva related transmembrane protein	1
IPR002528	Multi antimicrobial extrusion protein MatE	1
IPR002355	Multicopper oxidase, copper-binding site	1
IPR006447	Myb-like DNA-binding region, SHAQKYF class	1
IPR002587	Myo-inositol-1-phosphate synthase	1
IPR013021	Myo-inositol-1-phosphate synthase, GAPDH-like	1
IPR009768	Myosin II heavy chain-like	1
IPR012901	N2227-like	1
IPR002052	N-6 adenine-specific DNA methylase, conserved site	1
IPR002023	NADH dehydrogenase (ubiquinone), 24 kDa subunit	1
IPR016464	NADH dehydrogenase [ubiquinone] (complex I), alpha subcomplex, subunit 2	1
IPR001750	NADH/Ubiquinone/plastoquinone (complex I)	1
IPR007763	NADH:ubiquinone oxidoreductase 17.2 kD subunit	1
IPR016641	Nascent polypeptide-associated complex, alpha subunit	1
IPR007053	NC	1
IPR012389	Negative regulatory factor PREG	1
IPR003010	Nitrilase/cyanide hydratase and apolipoprotein N-acyltransferase	1
IPR006067	Nitrite and sulphite reductase 4Fe-4S region	1
IPR006066	Nitrite and sulphite reductase iron-sulphur/siroheme-binding site	1
IPR011322	Nitrogen regulatory PII-like, alpha/beta	1
IPR004274	NLI interacting factor	1
IPR008030	NmrA-like	1
IPR001564	Nucleoside diphosphate kinase, core	1
IPR000845	Nucleoside phosphorylase	1
IPR006596	Nucleotide binding protein, PINc	1
IPR017476	Nucleotide sugar dehydrogenase	1
IPR008089	Nucleotide sugar epimerase	1
IPR002934	Nucleotidyltransferase	1
IPR001077	O-methyltransferase, family 2	1
IPR007220	Origin recognition complex subunit 2	1
IPR007203	ORMDL	1
IPR000183	Orn/DAP/Arg decarboxylase 2	1
IPR010164	Ornithine aminotransferase	1
IPR006664	Outer membrane protein, bacterial	1
IPR006665	Outer membrane protein, OmpA/MotB, C-terminal	1
IPR006690	Outer membrane protein, OmpA-like, conserved site	1
IPR000648	Oxysterol-binding protein	1
IPR006843	PAP fibrillin	1
IPR006880	PAPA-1-like conserved region	1
IPR009489	PAR1	1
IPR008080	Parvalbumin	1
IPR004963	Pectinacetylesterase	1
IPR001108	Peptidase A22A, presenilin	1
IPR007369	Peptidase A22B, signal peptide peptidase	1
IPR011600	Peptidase C14, caspase catalytic	1
IPR016129	Peptidase C14, ICE, catalytic subunit p20, active site	1
IPR000816	Peptidase C15, pyroglutamyl peptidase I	1
IPR016125	Peptidase C15, pyroglutamyl peptidase I-like	1
IPR015643	Peptidase C1A, cathepsin B	1
IPR012599	Peptidase C1A, propeptide	1
IPR001300	Peptidase C2, calpain	1
IPR011697	Peptidase C26	1
IPR015527	Peptidase C26, gamma-glutamyl hydrolase	1
IPR006025	Peptidase M, neutral zinc metallopeptidases, zinc-binding site	1
IPR011237	Peptidase M16, core	1
IPR011650	Peptidase M20, dimerisation	1
IPR000994	Peptidase M24, catalytic core	1
IPR001254	Peptidase S1 and S6, chymotrypsin/Hap	1
IPR011056	Peptidase S24, S26A and S26B, C-terminal	1
IPR015927	Peptidase S24, S26A, S26B and S26C	1
IPR001733	Peptidase S26B, eukaryotic signal peptidase	1
IPR000209	Peptidase S8 and S53, subtilisin, kexin, sedolisin	1
IPR001375	Peptidase S9, prolyl oligopeptidase active site region	1
IPR002470	Peptidase S9A, prolyl oligopeptidase	1
IPR001761	Periplasmic binding protein/LacI transcriptional regulator	1
IPR008733	Peroxisomal biogenesis factor 11	1
IPR006845	Pex, N-terminal	1
IPR001106	Phenylalanine/histidine ammonia-lyase	1
IPR001200	Phosducin	1
IPR005670	Phosphate transport system permease protein 1	1
IPR006766	Phosphate-induced protein 1 conserved region	1
IPR015433	Phosphatidylinositol Kinase	1
IPR000023	Phosphofructokinase	1
IPR001576	Phosphoglycerate kinase	1
IPR015911	Phosphoglycerate kinase, conserved site	1
IPR015901	Phosphoglycerate kinase, C-terminal	1
IPR015824	Phosphoglycerate kinase, N-terminal	1
IPR013090	Phospholipase A2, active site	1
IPR015679	Phospholipase D	1
IPR001736	Phospholipase D/Transphosphatidylase	1
IPR003140	Phospholipase/carboxylesterase	1
IPR007942	Phospholipase-like, arabidopsis	1
IPR010306	Phosphonate metabolism PhnJ	1
IPR000836	Phosphoribosyltransferase	1
IPR013583	Phosphoribosyltransferase C-terminal, plant	1
IPR002291	Phosphorylase kinase, gamma catalytic subunit	1
IPR009438	Phytosulphokine	1
IPR003882	Pistil-specific extensin-like protein	1
IPR004265	Plant disease resistance response protein	1
IPR006937	Plant neutral invertase	1
IPR015740	Plant protein serine/threonine kinase-like	1
IPR010433	Plant specific eukaryotic initiation factor 4B	1
IPR013742	Plant transcription factor	1
IPR001778	Pollen allergen Poa pIX/Phl pVI, C-terminal	1
IPR007724	Poly glycohydrolase	1
IPR011141	Polyketide synthase, type III	1
IPR001925	Porin, eukaryotic type	1
IPR003616	Post-SET zinc-binding region	1
IPR016661	Prefoldin, subunit 4	1
IPR005609	Preprotein translocase Sec, Sec61-beta subunit	1
IPR016482	Preprotein translocase Sec, Sec61-beta subunit, eukarya	1
IPR000424	Primosome PriB/single-strand DNA-binding	1
IPR005455	Profilin, plant	1
IPR002097	Profilin/allergen	1
IPR003137	Protease-associated PA	1
IPR005792	Protein disulphide isomerase	1
IPR003823	Protein of unknown function CP12	1
IPR002554	Protein phosphatase 2A, regulatory B subunit, B56	1
IPR000009	Protein phosphatase 2A, regulatory subunit PR55	1
IPR000222	Protein phosphatase 2C, manganese/magnesium aspartate binding site	1
IPR011107	Protein phosphatase inhibitor	1
IPR008940	Protein prenyltransferase	1
IPR002088	Protein prenyltransferase, alpha subunit	1
IPR001901	Protein secE/sec61-gamma protein	1
IPR008158	Protein translocase SEC61 complex gamma subunit	1
IPR000242	Protein-tyrosine phosphatase, receptor/non-receptor type	1
IPR004861	Protein-tyrosine phosphatase, SIW14-like	1
IPR002478	PUA	1
IPR015947	PUA-like	1
IPR006628	PUR-alpha/beta/gamma, DNA/RNA-binding	1
IPR002375	Purine/pyrimidine phosphoribosyl transferase, conserved site	1
IPR005251	Putative translation initiation factor, aIF-2BI/5-methylthioribose-1-phosphate isomerase	1
IPR012999	Pyridine nucleotide-disulphide oxidoreductase, class I, active site	1
IPR000103	Pyridine nucleotide-disulphide oxidoreductase, class-II	1
IPR008255	Pyridine nucleotide-disulphide oxidoreductase, class-II, active site	1
IPR004099	Pyridine nucleotide-disulphide oxidoreductase, dimerisation	1
IPR000659	Pyridoxamine 5'-phosphate oxidase	1
IPR011576	Pyridoxamine 5'-phosphate oxidase-related, FMN-binding core	1
IPR010237	Pyrimidine 5-nucleotidase	1
IPR001697	Pyruvate kinase	1
IPR015794	Pyruvate kinase, alpha/beta	1
IPR015793	Pyruvate kinase, barrel	1
IPR015795	Pyruvate kinase, C-terminal-like	1
IPR015813	Pyruvate/Phosphoenolpyruvate kinase, catalytic core	1
IPR014978	QLQ	1
IPR013740	Redoxin	1
IPR015202	Region of unknown function DUF1929	1
IPR005518	Remorin, N-terminal region	1
IPR013970	Replication factor A protein 3	1
IPR013748	Replication factor C	1
IPR001694	Respiratory-chain NADH dehydrogenase, subunit 1	1
IPR001763	Rhodanese-like	1
IPR010203	Ribonuclease E inhibitor RraA	1
IPR005493	Ribonuclease E inhibitor RraA/Dimethylmenaquinone methyltransferase	1
IPR001568	Ribonuclease T2	1
IPR016095	Ribosomal protein L1, 3-layer alpha/beta-sandwich	1
IPR006519	Ribosomal protein L11, bacterial-type	1
IPR000456	Ribosomal protein L17	1
IPR001857	Ribosomal protein L19	1
IPR001014	Ribosomal protein L23, conserved site	1
IPR005633	Ribosomal protein L23/L25, N-terminal	1
IPR013025	Ribosomal protein L25/L23	1
IPR001684	Ribosomal protein L27	1
IPR002672	Ribosomal protein L28e	1
IPR002673	Ribosomal protein L29e	1
IPR000271	Ribosomal protein L34	1
IPR002674	Ribosomal protein L37ae	1
IPR011331	Ribosomal protein L37ae/L37e, core	1
IPR002675	Ribosomal protein L38e	1
IPR000077	Ribosomal protein L39e	1
IPR000552	Ribosomal protein L44e	1
IPR005485	Ribosomal protein L5, eukaryotic	1
IPR005568	Ribosomal protein L6, N-terminal	1
IPR000915	Ribosomal protein L6E	1
IPR000244	Ribosomal protein L9	1
IPR005731	Ribosomal protein S10, bacterial	1
IPR001892	Ribosomal protein S13	1
IPR005713	Ribosomal protein S15, eukaryotic/archaeal	1
IPR000307	Ribosomal protein S16	1
IPR005732	Ribosomal protein S19, bacterial-type	1
IPR002583	Ribosomal protein S20	1
IPR000289	Ribosomal protein S28e	1
IPR008282	Ribosomal protein S3, N-terminal	1
IPR006846	Ribosomal protein S30	1
IPR000851	Ribosomal protein S5	1
IPR005324	Ribosomal protein S5, C-terminal	1
IPR005711	Ribosomal protein S5, eukaryotic/archaeal	1
IPR013810	Ribosomal protein S5, N-terminal	1
IPR000235	Ribosomal protein S7	1
IPR005716	Ribosomal protein S7, eukaryotic/archaeal	1
IPR002661	Ribosome recycling factor	1
IPR015998	Ribosome recycling factor, bacterial-like	1
IPR000238	Ribosome-binding factor A	1
IPR000056	Ribulose-phosphate 3-epimerase	1
IPR011060	Ribulose-phosphate binding barrel	1
IPR005806	Rieske [2Fe-2S] region	1
IPR014349	Rieske iron-sulphur protein	1
IPR007528	RINT-1/TIP-1	1
IPR008111	RNA binding motif protein 8	1
IPR000629	RNA helicase, ATP-dependent, DEAD-box, conserved site	1
IPR005574	RNA polymerase II, Rpb4	1
IPR006590	RNA polymerase II, Rpb4, core	1
IPR013249	RNA polymerase sigma factor 70, region 4 type 2	1
IPR013325	RNA polymerase sigma factor, region 2	1
IPR013324	RNA polymerase sigma factor, regions 3 and 4	1
IPR014284	RNA polymerase sigma-70	1
IPR007627	RNA polymerase sigma-70 region 2	1
IPR015580	RUB1 conjugating enzyme Ubc12	1
IPR011054	Rudiment single hybrid motif	1
IPR012511	S-adenosyl-l-methionine decarboxylase leader peptide	1
IPR001985	S-adenosylmethionine decarboxylase	1
IPR016067	S-adenosylmethionine decarboxylase, core	1
IPR005299	SAM dependent carboxyl methyltransferase	1
IPR007273	SCAMP	1
IPR014044	SCP-like extracellular	1
IPR004179	Sec63	1
IPR006722	Sedlin	1
IPR006597	Sel1-like	1
IPR008116	Sequence-specific single-strand DNA-binding protein	1
IPR010493	Serine acetyltransferase, N-terminal	1
IPR000634	Serine/threonine dehydratase, pyridoxal-phosphate-binding site	1
IPR001214	SET	1
IPR011691	SFT2-like	1
IPR013822	Signal recognition particle, SRP54 subunit, helical bundle	1
IPR005467	Signal transduction histidine kinase, core	1
IPR009082	Signal transduction histidine kinase, homodimeric	1
IPR008207	Signal transduction histidine kinase, phosphotransfer (Hpt) region	1
IPR003661	Signal transduction histidine kinase, subgroup 1, dimerisation and phosphoacceptor region	1
IPR001448	Small acid-soluble spore protein, alpha/beta type	1
IPR016487	Small nuclear ribonucleoprotein SmF	1
IPR006153	Sodium/hydrogen exchanger	1
IPR001400	Somatotropin hormone	1
IPR001045	Spermine synthase	1
IPR006509	Splicing factor, CC1-like	1
IPR009044	ssDNA-binding transcriptional regulator	1
IPR007726	SSXT	1
IPR003165	Stem cell self-renewal protein Piwi	1
IPR011510	Sterile alpha motif homology 2	1
IPR006969	Stigma-specific protein Stig1	1
IPR013097	Stress responsive alpha-beta barrel	1
IPR004489	Succinate dehydrogenase/fumarate reductase iron-sulphur protein	1
IPR005809	Succinyl-CoA synthetase, beta subunit	1
IPR016102	Succinyl-CoA synthetase-like	1
IPR001347	Sugar isomerase (SIS)	1
IPR002828	Survival protein SurE-like phosphatase/nucleotidase	1
IPR003121	SWIB/MDM2	1
IPR007526	SWIRM	1
IPR007233	Sybindin-like protein	1
IPR002013	Synaptojanin, N-terminal	1
IPR006011	Syntaxin, N-terminal	1
IPR006012	Syntaxin/epimorphin, conserved site	1
IPR013921	TATA-binding related factor	1
IPR000814	TATA-box binding	1
IPR014347	Tautomerase	1
IPR008862	T-complex 11	1
IPR012717	T-complex protein 1, delta subunit	1
IPR012718	T-complex protein 1, epsilon subunit	1
IPR012721	T-complex protein 1, theta subunit	1
IPR005630	Terpene synthase, metal-binding	1
IPR008930	Terpenoid cylases/protein prenyltransferase alpha-alpha toroid	1
IPR008949	Terpenoid synthase	1
IPR001731	Tetrapyrrole biosynthesis, porphobilinogen synthase	1
IPR000109	TGF-beta receptor, type I/II extracellular region	1
IPR002922	Thiamine biosynthesis Thi4 protein	1
IPR011766	Thiamine pyrophosphate enzyme, C-terminal TPP-binding	1
IPR003749	ThiamineS	1
IPR008867	Thiazole biosynthesis	1
IPR002818	ThiJ/PfpI	1
IPR001307	Thiosulphate sulphurtransferase, conserved site	1
IPR010035	ThiS, thiamine-biosynthesis	1
IPR005016	TMS membrane protein/tumour differentially expressed protein	1
IPR010917	TonB-dependent receptor, conserved site	1
IPR000399	TPP-binding enzymes, conserved site	1
IPR004732	Transaldolase subfamily	1
IPR000812	Transcription factor TFIIB related	1
IPR012294	Transcription factor TFIID, C-terminal/DNA glycosylase, N-terminal	1
IPR005333	Transcription factor, TCP	1
IPR003195	Transcription initiation factor IID, 18 kDa subunit	1
IPR001839	Transforming growth factor beta	1
IPR015941	Transketolase C-terminal-like	1
IPR005476	Transketolase, C-terminal	1
IPR009374	Translation initiation factor 3, subunit 12, eukaryotic	1
IPR016020	Translation initiation factor 3, subunit 12, N-terminal, eukaryotic	1
IPR011400	Translation initiation factor eIF-3b	1
IPR002769	Translation initiation factor IF6	1
IPR001950	Translation initiation factor SUI1	1
IPR016437	Translation machinery-associated RNA binding protein, predicted	1
IPR009637	Transmembrane receptor, eukaryota	1
IPR007194	Transport protein particle (TRAPP) component, Bet3	1
IPR010656	TRAP C4-dicarboxylate transport system permease DctM subunit	1
IPR011017	TRASH	1
IPR001537	tRNA/rRNA methyltransferase, SpoU	1
IPR002547	tRNA-binding region	1
IPR004307	TspO/MBR-related protein	1
IPR000007	Tubby, C-terminal	1
IPR002227	Tyrosinase	1
IPR003613	U box	1
IPR001732	UDP-glucose/GDP-mannose dehydrogenase, N-terminal	1
IPR002213	UDP-glucuronosyl/UDP-glucosyltransferase	1
IPR006266	UMP-CMP kinase	1
IPR016549	Uncharacterised conserved protein UCP009193	1
IPR016687	Uncharacterised conserved protein UCP017207, transmembrane protein 85	1
IPR014560	Uncharacterised conserved protein UCP030333, DNA/RNA-binding Alba-related	1
IPR004521	Uncharacterized domain 2	1
IPR017792	Urea carboxylase-associated protein 2	1
IPR002042	Uricase	1
IPR004806	UV excision repair protein Rad23	1
IPR014761	UV excision repair protein Rad23, C-terminal	1
IPR005124	Vacuolar (H+)-ATPase G subunit	1
IPR007143	Vacuolar protein sorting-associated, VPS28	1
IPR007258	Vps52/Sac2	1
IPR016533	Wound-induced protein, Wun1, subgroup	1
IPR014977	WRC	1
IPR006043	Xanthine/uracil/vitamin C permease	1
IPR015360	XPC-binding domain	1
IPR001998	Xylose isomerase	1
IPR007214	YbaK/aminoacyl-tRNA synthetase associated region	1
IPR004910	Yippee-like protein	1
IPR006056	YjgF-like protein	1
IPR013880	Yos1-like	1
IPR007275	YT521-B-like protein	1
IPR010399	ZIM	1
