# Supplementary material for: Generation, Annotation and Analysis of First Large-Scale Expressed Sequence Tags from Developing Fiber of Gossypium barbadense L
Source: PLoS One. 2011 Jul 28;6(7):e22758. doi: 10.1371/journal.pone.0022758 (PMC3145671; doi:10.1371/journal.pone.0022758)
Supplement: Table S17 — 669 G. barbadense- specific unigenes statistical distinct GO terms against the other 5183 unigenes. Gene Ontology (GO) annotation was performed with BLAST2GO. Then, the Gossip package was used to get statistical assessment of annotation differences between two sets of sequences, using Fisher's exact test for each GO term. FDR controlled P values (FDR<0.05) were used. (XLS) [file pone.0022758.s021.xls]

## Sheet: TableS17
GOSSIP Test-Set: Gb-specific-list.txt Tests for all Gene Ontology terms if they are enriched in a test group when compared to a reference group using Fisher's exact test with multiple testing correction. Pub: Biological Profiling of Gene Groups utilizing Gene Ontology A Statistical Framework Poster: GOSSIP: Biological Profiling of Gene Groups utilizing Gene Ontology by Nils Blthgen, Karsten Brand…
GO Term	Name	FDR	FWER	single test p-Value	# in test group	# in reference group	# non annot test	# non annot reference group	Over/Under
GO:0003824	catalytic activity	5.5e-09	8.3e-09	6.4e-12	227	1371	144	2040	over
GO:0016787	hydrolase activity	0.0016	0.031	0.00019	78	469	293	2942	over
GO:0051234	establishment of localization	4.4e-06	3.6e-05	3.5e-07	78	387	293	3024	over
GO:0006810	transport	4.4e-06	3.6e-05	3.5e-07	78	387	293	3024	over
GO:0006807	nitrogen compound metabolic process	4.4e-08	1.4e-07	1.8e-09	72	298	299	3113	over
GO:0005215	transporter activity	5.5e-09	9.1e-09	1.4e-11	67	231	304	3180	over
GO:0034641	cellular nitrogen compound metabolic process	2.9e-06	2.1e-05	2.1e-07	64	286	307	3125	over
GO:0044281	small molecule metabolic process	0.0098	0.25	0.0014	61	371	310	3040	over
GO:0044425	membrane part	0.0016	0.03	0.00018	55	296	316	3115	over
GO:0031224	intrinsic to membrane	4.4e-08	1.3e-07	1.5e-09	54	187	317	3224	over
GO:0016021	integral to membrane	2.3e-08	4.5e-08	4.9e-10	54	180	317	3231	over
GO:0001882	nucleoside binding	0.011	0.29	0.0018	53	314	318	3097	over
GO:0030554	adenyl nucleotide binding	0.011	0.29	0.0018	53	314	318	3097	over
GO:0001883	purine nucleoside binding	0.011	0.29	0.0018	53	314	318	3097	over
GO:0050794	regulation of cellular process	0.011	0.28	0.0016	51	297	320	3114	over
GO:0016491	oxidoreductase activity	0.027	0.64	0.0048	48	292	323	3119	over
GO:0032559	adenyl ribonucleotide binding	0.025	0.6	0.0045	48	291	323	3120	over
GO:0005524	ATP binding	0.022	0.55	0.0037	48	288	323	3123	over
GO:0003677	DNA binding	7.4e-06	7.5e-05	6.7e-07	48	193	323	3218	over
GO:0042180	cellular ketone metabolic process	2.9e-06	2.1e-05	2e-07	47	178	324	3233	over
GO:0043436	oxoacid metabolic process	1e-05	0.00012	9.3e-07	45	177	326	3234	over
GO:0019752	carboxylic acid metabolic process	1e-05	0.00012	9.3e-07	45	177	326	3234	over
GO:0006082	organic acid metabolic process	1e-05	0.00012	9.3e-07	45	177	326	3234	over
GO:0016817	hydrolase activity, acting on acid anhydrides	7.4e-06	7.8e-05	7.1e-07	45	175	326	3236	over
GO:0016818	hydrolase activity, acting on acid anhydrides, in phosphorus-containing anhydrides	7.4e-06	7.8e-05	7.1e-07	45	175	326	3236	over
GO:0016462	pyrophosphatase activity	5.4e-06	5.1e-05	5.4e-07	45	173	326	3238	over
GO:0017111	nucleoside-triphosphatase activity	1.2e-06	7.2e-06	6.9e-08	45	159	326	3252	over
GO:0060255	regulation of macromolecule metabolic process	0.028	0.66	0.0053	39	226	332	3185	over
GO:0080090	regulation of primary metabolic process	0.017	0.43	0.0033	39	219	332	3192	over
GO:0031323	regulation of cellular metabolic process	0.0048	0.11	0.00077	39	200	332	3211	over
GO:0010468	regulation of gene expression	0.0041	0.09	0.00054	39	196	332	3215	over
GO:0031326	regulation of cellular biosynthetic process	0.0016	0.03	0.00018	39	184	332	3227	over
GO:0009889	regulation of biosynthetic process	0.0016	0.03	0.00018	39	184	332	3227	over
GO:0010556	regulation of macromolecule biosynthetic process	0.0012	0.021	0.00013	39	181	332	3230	over
GO:0051171	regulation of nitrogen compound metabolic process	0.0012	0.021	0.00013	39	181	332	3230	over
GO:0019219	regulation of nucleobase, nucleoside, nucleotide and nucleic acid metabolic process	0.0011	0.018	0.00011	39	179	332	3232	over
GO:0045449	regulation of transcription	0.00065	0.01	7.8e-05	39	176	332	3235	over
GO:0051252	regulation of RNA metabolic process	7.2e-07	4.1e-06	4.6e-08	39	123	332	3288	over
GO:0006355	regulation of transcription, DNA-dependent	4.1e-07	2.2e-06	2.7e-08	39	120	332	3291	over
GO:0006139	nucleobase, nucleoside, nucleotide and nucleic acid metabolic process	0.011	0.27	0.0015	35	180	336	3231	over
GO:0030528	transcription regulator activity	3e-06	2.3e-05	2.4e-07	34	105	337	3306	over
GO:0009308	amine metabolic process	1.8e-05	0.00023	2.1e-06	33	112	338	3299	over
GO:0044283	small molecule biosynthetic process	0.033	0.73	0.0073	32	179	339	3232	over
GO:0022857	transmembrane transporter activity	0.012	0.33	0.0025	31	158	340	3253	over
GO:0006519	cellular amino acid and derivative metabolic process	0.0041	0.091	0.00054	31	142	340	3269	over
GO:0060089	molecular transducer activity	5.5e-09	8.2e-09	3.8e-12	31	49	340	3362	over
GO:0004871	signal transducer activity	5.5e-09	8.2e-09	3.8e-12	31	49	340	3362	over
GO:0044106	cellular amine metabolic process	0.00017	0.0024	1.9e-05	29	103	342	3308	over
GO:0022892	substrate-specific transporter activity	0.036	0.77	0.0077	28	151	343	3260	over
GO:0006520	cellular amino acid metabolic process	0.00012	0.0017	1.3e-05	28	95	343	3316	over
GO:0016887	ATPase activity	1.4e-05	0.00017	1.5e-06	28	83	343	3328	over
GO:0048037	cofactor binding	0.0074	0.19	0.00098	26	115	345	3296	over
GO:0090304	nucleic acid metabolic process	0.0022	0.046	0.00034	26	106	345	3305	over
GO:0023060	signal transmission	1.6e-07	7.4e-07	7.5e-09	26	52	345	3359	over
GO:0023046	signaling process	1.6e-07	7.4e-07	7.5e-09	26	52	345	3359	over
GO:0003700	transcription factor activity	1.6e-05	0.00019	1.6e-06	25	68	346	3343	over
GO:0044271	cellular nitrogen compound biosynthetic process	0.022	0.55	0.0037	23	108	348	3303	over
GO:0022804	active transmembrane transporter activity	0.011	0.3	0.002	23	102	348	3309	over
GO:0015075	ion transmembrane transporter activity	0.033	0.73	0.0073	20	95	351	3316	over
GO:0042623	ATPase activity, coupled	0.0042	0.093	0.00059	20	74	351	3337	over
GO:0016053	organic acid biosynthetic process	0.036	0.77	0.0078	19	89	352	3322	over
GO:0046394	carboxylic acid biosynthetic process	0.036	0.77	0.0078	19	89	352	3322	over
GO:0046483	heterocycle metabolic process	0.016	0.43	0.0033	19	81	352	3330	over
GO:0016829	lyase activity	0.0077	0.2	0.001	19	72	352	3339	over
GO:0051186	cofactor metabolic process	0.0021	0.043	0.0003	17	53	354	3358	over
GO:0000160	two-component signal transduction system (phosphorelay)	5.8e-08	2e-07	2.5e-09	17	17	354	3394	over
GO:0044282	small molecule catabolic process	0.045	0.86	0.0093	16	71	355	3340	over
GO:0006725	cellular aromatic compound metabolic process	0.022	0.54	0.0035	16	63	355	3348	over
GO:0009309	amine biosynthetic process	0.0024	0.051	0.00038	16	49	355	3362	over
GO:0016820	hydrolase activity, acting on acid anhydrides, catalyzing transmembrane movement of substances	0.0019	0.038	0.00026	16	47	355	3364	over
GO:0008652	cellular amino acid biosynthetic process	0.0012	0.022	0.00014	16	44	355	3367	over
GO:0005622	intracellular	0.0011	0.019	0.00011	16	43	355	3368	over
GO:0044462	external encapsulating structure part	5.5e-09	8.3e-09	4.5e-12	16	0	355	3411	over
GO:0043492	ATPase activity, coupled to movement of substances	0.0045	0.1	0.0007	15	47	356	3364	over
GO:0042626	ATPase activity, coupled to transmembrane movement of substances	0.0045	0.1	0.0007	15	47	356	3364	over
GO:0040011	locomotion	5.5e-09	9.6e-09	2.3e-11	15	6	356	3405	over
GO:0006732	coenzyme metabolic process	0.004	0.086	0.0005	14	40	357	3371	over
GO:0006259	DNA metabolic process	0.00065	0.01	7.7e-05	14	32	357	3379	over
GO:0016747	transferase activity, transferring acyl groups other than amino-acyl groups	0.025	0.6	0.0045	13	47	358	3364	over
GO:0008415	acyltransferase activity	0.025	0.6	0.0045	13	47	358	3364	over
GO:0051188	cofactor biosynthetic process	0.00063	0.0096	6.9e-05	12	23	359	3388	over
GO:0015291	secondary active transmembrane transporter activity	0.01	0.26	0.0015	11	30	360	3381	over
GO:0009605	response to external stimulus	0.0056	0.13	0.00093	11	28	360	3383	over
GO:0019867	outer membrane	0.00029	0.0042	3.2e-05	11	17	360	3394	over
GO:0016810	hydrolase activity, acting on carbon-nitrogen (but not peptide) bonds	1.7e-05	0.00021	1.8e-06	11	11	360	3400	over
GO:0000156	two-component response regulator activity	1.3e-07	5.6e-07	6.7e-09	11	4	360	3407	over
GO:0016775	phosphotransferase activity, nitrogenous group as acceptor	1.3e-07	5.6e-07	6.7e-09	11	4	360	3407	over
GO:0042597	periplasmic space	5.5e-09	8.3e-09	9.6e-12	11	0	360	3411	over
GO:0018130	heterocycle biosynthetic process	0.015	0.4	0.0028	10	28	361	3383	over
GO:0007610	behavior	3.1e-07	1.6e-06	1.6e-08	10	3	361	3408	over
GO:0007626	locomotory behavior	9.4e-08	3.5e-07	4.1e-09	10	2	361	3409	over
GO:0006935	chemotaxis	3.1e-08	8e-08	7.5e-10	10	1	361	3410	over
GO:0042330	taxis	3.1e-08	8e-08	7.5e-10	10	1	361	3410	over
GO:0016779	nucleotidyltransferase activity	0.012	0.32	0.0022	9	22	362	3389	over
GO:0009108	coenzyme biosynthetic process	0.0011	0.02	0.00012	9	13	362	3398	over
GO:0018193	peptidyl-amino acid modification	0.00041	0.006	4.8e-05	9	11	362	3400	over
GO:0004673	protein histidine kinase activity	4.4e-06	4.1e-05	3.8e-07	9	4	362	3407	over
GO:0006928	cellular component movement	4.4e-06	4.1e-05	3.8e-07	9	4	362	3407	over
GO:0018202	peptidyl-histidine modification	4.4e-06	4.1e-05	3.8e-07	9	4	362	3407	over
GO:0000155	two-component sensor activity	4.4e-06	4.1e-05	3.8e-07	9	4	362	3407	over
GO:0018106	peptidyl-histidine phosphorylation	4.4e-06	4.1e-05	3.8e-07	9	4	362	3407	over
GO:0030288	outer membrane-bounded periplasmic space	3.1e-08	8.6e-08	7.8e-10	9	0	362	3411	over
GO:0006974	response to DNA damage stimulus	0.017	0.43	0.0033	8	19	363	3392	over
GO:0006350	transcription	0.017	0.43	0.0033	8	19	363	3392	over
GO:0006281	DNA repair	0.015	0.39	0.0025	8	18	363	3393	over
GO:0009064	glutamine family amino acid metabolic process	0.0023	0.047	0.00035	8	12	363	3399	over
GO:0009274	peptidoglycan-based cell wall	1.9e-07	9.6e-07	8e-09	8	0	363	3411	over
GO:0015293	symporter activity	0.032	0.72	0.0065	7	17	364	3394	over
GO:0008509	anion transmembrane transporter activity	0.032	0.72	0.0065	7	17	364	3394	over
GO:0008643	carbohydrate transport	0.028	0.65	0.005	7	16	364	3395	over
GO:0044036	cell wall macromolecule metabolic process	0.012	0.31	0.0021	7	13	364	3398	over
GO:0015849	organic acid transport	0.0013	0.025	0.00015	7	7	364	3404	over
GO:0046942	carboxylic acid transport	0.0013	0.025	0.00015	7	7	364	3404	over
GO:0048870	cell motility	7.5e-05	0.00096	7.7e-06	7	3	364	3408	over
GO:0001539	ciliary or flagellar motility	7.4e-06	7.2e-05	6.1e-07	7	1	364	3410	over
GO:0009279	cell outer membrane	1.5e-06	1e-05	8.3e-08	7	0	364	3411	over
GO:0009276	Gram-negative-bacterium-type cell wall	1.5e-06	1e-05	8.3e-08	7	0	364	3411	over
GO:0006310	DNA recombination	1.5e-06	1e-05	8.3e-08	7	0	364	3411	over
GO:0032940	secretion by cell	0.0019	0.038	0.00026	6	5	365	3406	over
GO:0046903	secretion	0.0019	0.038	0.00026	6	5	365	3406	over
GO:0009306	protein secretion	0.0019	0.038	0.00026	6	5	365	3406	over
GO:0015103	inorganic anion transmembrane transporter activity	0.00058	0.0087	5.6e-05	6	3	365	3408	over
GO:0043225	anion transmembrane-transporting ATPase activity	1e-05	0.00011	8.6e-07	6	0	365	3411	over
GO:0006733	oxidoreduction coenzyme metabolic process	0.031	0.7	0.0059	5	8	366	3403	over
GO:0010382	cellular cell wall macromolecule metabolic process	0.0051	0.12	0.0008	5	4	366	3407	over
GO:0005342	organic acid transmembrane transporter activity	0.0051	0.12	0.0008	5	4	366	3407	over
GO:0046943	carboxylic acid transmembrane transporter activity	0.0051	0.12	0.0008	5	4	366	3407	over
GO:0009084	glutamine family amino acid biosynthetic process	0.0051	0.12	0.0008	5	4	366	3407	over
GO:0046700	heterocycle catabolic process	0.0005	0.0074	4.9e-05	5	1	366	3410	over
GO:0044463	cell projection part	0.0001	0.0014	8.9e-06	5	0	366	3411	over
GO:0044460	flagellum part	0.0001	0.0014	8.9e-06	5	0	366	3411	over
GO:0044461	bacterial-type flagellum part	0.0001	0.0014	8.9e-06	5	0	366	3411	over
GO:0015837	amine transport	0.036	0.76	0.0077	4	5	367	3406	over
GO:0006865	amino acid transport	0.036	0.76	0.0077	4	5	367	3406	over
GO:0051128	regulation of cellular component organization	0.027	0.64	0.0046	4	4	367	3407	over
GO:0016840	carbon-nitrogen lyase activity	0.015	0.38	0.0025	4	3	367	3408	over
GO:0004527	exonuclease activity	0.015	0.38	0.0025	4	3	367	3408	over
GO:0043043	peptide biosynthetic process	0.0091	0.24	0.0012	4	2	367	3409	over
GO:0015114	phosphate transmembrane transporter activity	0.0035	0.075	0.00042	4	1	367	3410	over
GO:0009075	histidine family amino acid metabolic process	0.0035	0.075	0.00042	4	1	367	3410	over
GO:0006547	histidine metabolic process	0.0035	0.075	0.00042	4	1	367	3410	over
GO:0015415	phosphate transmembrane-transporting ATPase activity	0.0011	0.017	9.1e-05	4	0	367	3411	over
GO:0030031	cell projection assembly	0.0011	0.017	9.1e-05	4	0	367	3411	over
GO:0030030	cell projection organization	0.0011	0.017	9.1e-05	4	0	367	3411	over
GO:0009399	nitrogen fixation	0.042	0.83	0.0081	3	2	368	3409	over
GO:0044038	cell wall macromolecule biosynthetic process	0.042	0.83	0.0081	3	2	368	3409	over
GO:0008094	DNA-dependent ATPase activity	0.042	0.83	0.0081	3	2	368	3409	over
GO:0015082	di-, tri-valent inorganic cation transmembrane transporter activity	0.042	0.83	0.0081	3	2	368	3409	over
GO:0070566	adenylyltransferase activity	0.042	0.83	0.0081	3	2	368	3409	over
GO:0070589	cellular component macromolecule biosynthetic process	0.042	0.83	0.0081	3	2	368	3409	over
GO:0015171	amino acid transmembrane transporter activity	0.042	0.83	0.0081	3	2	368	3409	over
GO:0008033	tRNA processing	0.042	0.83	0.0081	3	2	368	3409	over
GO:0006817	phosphate transport	0.022	0.54	0.0035	3	1	368	3410	over
GO:0046915	transition metal ion transmembrane transporter activity	0.022	0.54	0.0035	3	1	368	3410	over
GO:0016841	ammonia-lyase activity	0.022	0.54	0.0035	3	1	368	3410	over
GO:0016796	exonuclease activity, active with either ribo- or deoxyribonucleic acids and producing 5'-phosphomonoesters	0.022	0.54	0.0035	3	1	368	3410	over
GO:0005315	inorganic phosphate transmembrane transporter activity	0.022	0.54	0.0035	3	1	368	3410	over
GO:0006560	proline metabolic process	0.0073	0.19	0.00094	3	0	368	3411	over
GO:0006024	glycosaminoglycan biosynthetic process	0.0073	0.19	0.00094	3	0	368	3411	over
GO:0030203	glycosaminoglycan metabolic process	0.0073	0.19	0.00094	3	0	368	3411	over
GO:0008645	hexose transport	0.0073	0.19	0.00094	3	0	368	3411	over
GO:0009296	flagellum assembly	0.0073	0.19	0.00094	3	0	368	3411	over
GO:0016987	sigma factor activity	0.0073	0.19	0.00094	3	0	368	3411	over
GO:0008360	regulation of cell shape	0.0073	0.19	0.00094	3	0	368	3411	over
GO:0009401	phosphoenolpyruvate-dependent sugar phosphotransferase system	0.0073	0.19	0.00094	3	0	368	3411	over
GO:0043064	flagellum organization	0.0073	0.19	0.00094	3	0	368	3411	over
GO:0016986	transcription initiation factor activity	0.0073	0.19	0.00094	3	0	368	3411	over
GO:0000270	peptidoglycan metabolic process	0.0073	0.19	0.00094	3	0	368	3411	over
GO:0006023	aminoglycan biosynthetic process	0.0073	0.19	0.00094	3	0	368	3411	over
GO:0022604	regulation of cell morphogenesis	0.0073	0.19	0.00094	3	0	368	3411	over
GO:0015749	monosaccharide transport	0.0073	0.19	0.00094	3	0	368	3411	over
GO:0009252	peptidoglycan biosynthetic process	0.0073	0.19	0.00094	3	0	368	3411	over
GO:0044464	cell part	4.6e-07	2.8e-06	5.5e-12	176	2528	195	883	under
GO:0009987	cellular process	0.041	0.77	0.033	145	1508	226	1903	under
GO:0044238	primary metabolic process	0.031	0.64	0.024	109	1180	262	2231	under
GO:0043170	macromolecule metabolic process	0.00018	0.002	0.00013	56	794	315	2617	under
GO:0044260	cellular macromolecule metabolic process	0.00012	0.0012	8.9e-05	45	682	326	2729	under
GO:0044424	intracellular part	4.6e-07	2.8e-06	4.8e-12	45	2059	326	1352	under
GO:0050896	response to stimulus	0.0018	0.027	0.0012	28	439	343	2972	under
GO:0019538	protein metabolic process	4.6e-07	2.8e-06	5.1e-11	23	629	348	2782	under
GO:0044444	cytoplasmic part	4.6e-07	2.8e-06	3.7e-12	18	1620	353	1791	under
GO:0043226	organelle	4.6e-07	2.8e-06	6.8e-12	18	1557	353	1854	under
GO:0043229	intracellular organelle	4.6e-07	2.8e-06	6.8e-12	18	1557	353	1854	under
GO:0009059	macromolecule biosynthetic process	0.0044	0.081	0.0032	16	281	355	3130	under
GO:0034645	cellular macromolecule biosynthetic process	0.0022	0.034	0.0016	15	281	356	3130	under
GO:0043227	membrane-bounded organelle	4.6e-07	2.8e-06	3.7e-12	15	1416	356	1995	under
GO:0043231	intracellular membrane-bounded organelle	4.6e-07	2.8e-06	3.7e-12	15	1416	356	1995	under
GO:0005515	protein binding	4.6e-07	2.8e-06	2e-11	15	523	356	2888	under
GO:0044267	cellular protein metabolic process	4.6e-07	2.8e-06	1e-10	14	489	357	2922	under
GO:0042221	response to chemical stimulus	0.0051	0.1	0.0041	13	240	358	3171	under
GO:0016043	cellular component organization	0.008	0.17	0.0062	11	208	360	3203	under
GO:0043412	macromolecule modification	0.0019	0.029	0.0013	11	233	360	3178	under
GO:0043687	post-translational protein modification	0.0099	0.22	0.0082	10	191	361	3220	under
GO:0006464	protein modification process	0.0011	0.013	0.00074	10	229	361	3182	under
GO:0006950	response to stress	0.00023	0.0026	0.00019	10	249	361	3162	under
GO:0032991	macromolecular complex	4.6e-07	2.8e-06	8.4e-12	7	575	364	2836	under
GO:0043234	protein complex	4.6e-07	2.9e-06	1.2e-08	7	321	364	3090	under
GO:0005739	mitochondrion	4.6e-07	2.8e-06	6e-12	6	441	365	2970	under
GO:0065003	macromolecular complex assembly	0.039	0.75	0.031	5	106	366	3305	under
GO:0043933	macromolecular complex subunit organization	0.027	0.57	0.021	5	112	366	3299	under
GO:0005198	structural molecule activity	7.5e-07	6e-06	4.9e-07	5	245	366	3166	under
GO:0009536	plastid	4.6e-07	2.8e-06	6e-12	5	485	366	2926	under
GO:0031982	vesicle	4.6e-07	2.9e-06	2.2e-09	4	284	367	3127	under
GO:0031410	cytoplasmic vesicle	4.6e-07	2.9e-06	2.2e-09	4	284	367	3127	under
GO:0016023	cytoplasmic membrane-bounded vesicle	4.6e-07	2.9e-06	2.6e-09	4	282	367	3129	under
GO:0031988	membrane-bounded vesicle	4.6e-07	2.9e-06	2.6e-09	4	282	367	3129	under
GO:0032561	guanyl ribonucleotide binding	0.0024	0.041	0.0018	3	116	368	3295	under
GO:0005525	GTP binding	0.0024	0.041	0.0018	3	116	368	3295	under
GO:0019001	guanyl nucleotide binding	0.0024	0.041	0.0018	3	116	368	3295	under
GO:0016798	hydrolase activity, acting on glycosyl bonds	0.036	0.71	0.028	2	67	369	3344	under
GO:0034622	cellular macromolecular complex assembly	0.0061	0.13	0.0046	2	89	369	3322	under
GO:0034621	cellular macromolecular complex subunit organization	0.0041	0.07	0.0027	2	95	369	3316	under
GO:0032502	developmental process	1.8e-06	1.7e-05	1.4e-06	2	177	369	3234	under
GO:0009507	chloroplast	1.8e-06	1.7e-05	1.4e-06	2	177	369	3234	under
GO:0043232	intracellular non-membrane-bounded organelle	5.2e-07	3.9e-06	1.9e-07	2	197	369	3214	under
GO:0043228	non-membrane-bounded organelle	5.2e-07	3.9e-06	1.9e-07	2	197	369	3214	under
GO:0044446	intracellular organelle part	4.6e-07	2.8e-06	5.4e-12	2	489	369	2922	under
GO:0044422	organelle part	4.6e-07	2.8e-06	8.1e-12	2	494	369	2917	under
GO:0012505	endomembrane system	4.6e-07	2.8e-06	4.9e-10	2	256	369	3155	under
GO:0004721	phosphoprotein phosphatase activity	0.05	0.85	0.039	1	48	370	3363	under
GO:0015672	monovalent inorganic cation transport	0.039	0.74	0.03	1	51	370	3360	under
GO:0015078	hydrogen ion transmembrane transporter activity	0.03	0.61	0.023	1	54	370	3357	under
GO:0015077	monovalent inorganic cation transmembrane transporter activity	0.023	0.5	0.018	1	57	370	3354	under
GO:0006996	organelle organization	0.023	0.5	0.018	1	57	370	3354	under
GO:0044265	cellular macromolecule catabolic process	0.019	0.42	0.015	1	59	370	3352	under
GO:0005576	extracellular region	0.017	0.38	0.014	1	60	370	3351	under
GO:0044430	cytoskeletal part	0.015	0.34	0.012	1	61	370	3350	under
GO:0004553	hydrolase activity, hydrolyzing O-glycosyl compounds	0.012	0.27	0.0094	1	64	370	3347	under
GO:0044085	cellular component biogenesis	0.0093	0.2	0.0071	1	67	370	3344	under
GO:0006886	intracellular protein transport	0.0044	0.081	0.0031	1	76	370	3335	under
GO:0009057	macromolecule catabolic process	0.0019	0.028	0.0013	1	85	370	3326	under
GO:0046907	intracellular transport	0.00033	0.0039	0.00026	1	102	370	3309	under
GO:0044429	mitochondrial part	0.00028	0.0032	0.00021	1	104	370	3307	under
GO:0005634	nucleus	4.6e-07	2.8e-06	1.1e-11	1	275	370	3136	under
GO:0046961	proton-transporting ATPase activity, rotational mechanism	0.045	0.81	0.036	0	32	371	3379	under
GO:0006164	purine nucleotide biosynthetic process	0.045	0.81	0.036	0	32	371	3379	under
GO:0004713	protein tyrosine kinase activity	0.045	0.81	0.036	0	32	371	3379	under
GO:0032993	protein-DNA complex	0.045	0.81	0.036	0	32	371	3379	under
GO:0003743	translation initiation factor activity	0.045	0.81	0.036	0	32	371	3379	under
GO:0000267	cell fraction	0.045	0.81	0.036	0	32	371	3379	under
GO:0044437	vacuolar part	0.041	0.77	0.033	0	33	371	3378	under
GO:0019829	cation-transporting ATPase activity	0.041	0.77	0.033	0	33	371	3378	under
GO:0032870	cellular response to hormone stimulus	0.037	0.72	0.029	0	34	371	3377	under
GO:0009755	hormone-mediated signaling pathway	0.037	0.72	0.029	0	34	371	3377	under
GO:0030234	enzyme regulator activity	0.034	0.69	0.026	0	35	371	3376	under
GO:0034728	nucleosome organization	0.034	0.69	0.026	0	35	371	3376	under
GO:0006163	purine nucleotide metabolic process	0.034	0.69	0.026	0	35	371	3376	under
GO:0006334	nucleosome assembly	0.034	0.69	0.026	0	35	371	3376	under
GO:0008194	UDP-glycosyltransferase activity	0.03	0.63	0.024	0	36	371	3375	under
GO:0051246	regulation of protein metabolic process	0.03	0.63	0.024	0	36	371	3375	under
GO:0009651	response to salt stress	0.03	0.63	0.024	0	36	371	3375	under
GO:0044042	glucan metabolic process	0.03	0.63	0.024	0	36	371	3375	under
GO:0006073	cellular glucan metabolic process	0.03	0.63	0.024	0	36	371	3375	under
GO:0065004	protein-DNA complex assembly	0.03	0.63	0.024	0	36	371	3375	under
GO:0022627	cytosolic small ribosomal subunit	0.028	0.58	0.022	0	37	371	3374	under
GO:0009790	embryonic development	0.028	0.58	0.022	0	37	371	3374	under
GO:0051258	protein polymerization	0.025	0.52	0.019	0	38	371	3373	under
GO:0007018	microtubule-based movement	0.022	0.48	0.017	0	39	371	3372	under
GO:0009505	plant-type cell wall	0.022	0.48	0.017	0	39	371	3372	under
GO:0044435	plastid part	0.022	0.48	0.017	0	39	371	3372	under
GO:0048523	negative regulation of cellular process	0.02	0.43	0.016	0	40	371	3371	under
GO:0044427	chromosomal part	0.02	0.43	0.016	0	40	371	3371	under
GO:0031966	mitochondrial membrane	0.018	0.4	0.014	0	41	371	3370	under
GO:0044432	endoplasmic reticulum part	0.017	0.37	0.013	0	42	371	3369	under
GO:0004842	ubiquitin-protein ligase activity	0.017	0.37	0.013	0	42	371	3369	under
GO:0015992	proton transport	0.013	0.29	0.01	0	44	371	3367	under
GO:0006818	hydrogen transport	0.013	0.29	0.01	0	44	371	3367	under
GO:0005874	microtubule	0.013	0.29	0.01	0	44	371	3367	under
GO:0007017	microtubule-based process	0.013	0.29	0.01	0	44	371	3367	under
GO:0071495	cellular response to endogenous stimulus	0.013	0.29	0.01	0	44	371	3367	under
GO:0006970	response to osmotic stress	0.01	0.23	0.0084	0	46	371	3365	under
GO:0019787	small conjugating protein ligase activity	0.01	0.23	0.0084	0	46	371	3365	under
GO:0019748	secondary metabolic process	0.0094	0.21	0.0076	0	47	371	3364	under
GO:0048869	cellular developmental process	0.008	0.17	0.0061	0	49	371	3362	under
GO:0009653	anatomical structure morphogenesis	0.0071	0.15	0.0055	0	50	371	3361	under
GO:0044445	cytosolic part	0.0065	0.14	0.005	0	51	371	3360	under
GO:0007264	small GTPase mediated signal transduction	0.0065	0.14	0.005	0	51	371	3360	under
GO:0009266	response to temperature stimulus	0.0065	0.14	0.005	0	51	371	3360	under
GO:0015935	small ribosomal subunit	0.0065	0.14	0.005	0	51	371	3360	under
GO:0006952	defense response	0.0057	0.12	0.0045	0	52	371	3359	under
GO:0008135	translation factor activity, nucleic acid binding	0.0057	0.12	0.0045	0	52	371	3359	under
GO:0048519	negative regulation of biological process	0.0057	0.12	0.0045	0	52	371	3359	under
GO:0022613	ribonucleoprotein complex biogenesis	0.0049	0.097	0.0036	0	54	371	3357	under
GO:0042254	ribosome biogenesis	0.0049	0.097	0.0036	0	54	371	3357	under
GO:0006511	ubiquitin-dependent protein catabolic process	0.0045	0.088	0.0033	0	55	371	3356	under
GO:0051603	proteolysis involved in cellular protein catabolic process	0.0045	0.088	0.0033	0	55	371	3356	under
GO:0019941	modification-dependent protein catabolic process	0.0045	0.088	0.0033	0	55	371	3356	under
GO:0043632	modification-dependent macromolecule catabolic process	0.0045	0.088	0.0033	0	55	371	3356	under
GO:0006325	chromatin organization	0.0045	0.088	0.0033	0	55	371	3356	under
GO:0009733	response to auxin stimulus	0.0043	0.077	0.0029	0	56	371	3355	under
GO:0005509	calcium ion binding	0.0043	0.077	0.0029	0	56	371	3355	under
GO:0071310	cellular response to organic substance	0.0043	0.077	0.0029	0	56	371	3355	under
GO:0016192	vesicle-mediated transport	0.0041	0.07	0.0027	0	57	371	3354	under
GO:0051707	response to other organism	0.0035	0.06	0.0024	0	58	371	3353	under
GO:0006979	response to oxidative stress	0.0035	0.06	0.0024	0	58	371	3353	under
GO:0003006	reproductive developmental process	0.0022	0.034	0.0016	0	62	371	3349	under
GO:0016758	transferase activity, transferring hexosyl groups	0.0021	0.032	0.0014	0	63	371	3348	under
GO:0005794	Golgi apparatus	0.0017	0.025	0.0011	0	65	371	3346	under
GO:0009607	response to biotic stimulus	0.0017	0.025	0.0011	0	65	371	3346	under
GO:0070887	cellular response to chemical stimulus	0.0017	0.025	0.0011	0	65	371	3346	under
GO:0009416	response to light stimulus	0.0017	0.025	0.0011	0	65	371	3346	under
GO:0044428	nuclear part	0.0017	0.025	0.0011	0	65	371	3346	under
GO:0009314	response to radiation	0.0015	0.02	0.001	0	66	371	3345	under
GO:0048856	anatomical structure development	0.0011	0.015	0.00075	0	69	371	3342	under
GO:0005829	cytosol	0.0011	0.015	0.00075	0	69	371	3342	under
GO:0051704	multi-organism process	0.00098	0.012	0.00068	0	70	371	3341	under
GO:0022414	reproductive process	0.00069	0.0084	0.00049	0	73	371	3338	under
GO:0033279	ribosomal subunit	0.00032	0.0038	0.00024	0	80	371	3331	under
GO:0022626	cytosolic ribosome	0.00021	0.0023	0.00015	0	84	371	3327	under
GO:0005783	endoplasmic reticulum	0.00018	0.0019	0.00013	0	86	371	3325	under
GO:0023034	intracellular signaling pathway	0.00014	0.0014	0.0001	0	88	371	3323	under
GO:0004674	protein serine/threonine kinase activity	9.8e-05	0.00095	7.4e-05	0	91	371	3320	under
GO:0009725	response to hormone stimulus	2.2e-05	0.00021	1.7e-05	0	105	371	3306	under
GO:0009719	response to endogenous stimulus	4.2e-06	3.9e-05	4.6e-06	0	117	371	3294	under
GO:0031090	organelle membrane	1.6e-06	1.3e-05	1.2e-06	0	130	371	3281	under
GO:0023033	signaling pathway	7.5e-07	6.1e-06	4.9e-07	0	138	371	3273	under
GO:0023052	signaling	6.2e-07	4.8e-06	3.2e-07	0	142	371	3269	under
GO:0005840	ribosome	4.7e-07	3.2e-06	5.7e-08	0	158	371	3253	under
GO:0009628	response to abiotic stimulus	4.7e-07	3.3e-06	8.8e-08	0	154	371	3257	under
GO:0010033	response to organic substance	4.7e-07	3.3e-06	9.8e-08	0	153	371	3258	under
GO:0030529	ribonucleoprotein complex	4.6e-07	2.8e-06	4.7e-11	0	224	371	3187	under
GO:0006412	translation	4.6e-07	2.8e-06	2.2e-10	0	209	371	3202	under
GO:0003735	structural constituent of ribosome	4.6e-07	2.9e-06	4.7e-09	0	181	371	3230	under
